# Supplementary material for: 2,2,2-Trimethyl-N-(4-methyl­phenyl­sulfon­yl)acetamide
Source: Acta Crystallogr Sect E Struct Rep Online. 2008 Jun 19;64(Pt 7):o1274. doi: 10.1107/S1600536808017790 (PMC2961849; doi:10.1107/S1600536808017790)
Supplement: Supplementary file 1 [file e-64-o1274-sup1.cif]

##############################################################################
###                                                                        ###
###        Electronic paper (Acta Crystallographica Section E)             ###
###                                                                        ###
##############################################################################
#                                                                            #
# This CIF contains the data in a paper accepted for publication in Acta     #
# Crystallographica Section E. It conforms to the requirements of Notes      #
# for Authors for Section E, and has been peer reviewed under the auspices   #
# of the IUCr Commission on Journals.                                        #
#                                                                            #
# Full details of the Crystallographic Information File format               #
# are given in the paper "The Crystallographic Information File (CIF):       #
# a New Standard Archive File for Crystallography" by S. R. Hall, F. H.      #
# Allen and I. D. Brown [Acta Cryst. (1991), A47, 655-685].                  #
#                                                                            #
# The current version of the core CIF dictionary is obtainable from          #
# ftp://ftp.iucr.org/pub/cif_core.dic. The current version number is 2.4.    #
#                                                                            #
# Software is freely available for graphical display of the structure(s) in  #
# this CIF.  For information consult the CIF home page http://www.iucr.org/  #
# cif/home.html                                                              #
#                                                                            #
# This file may be used for bona fide research purposes within the           #
# scientific community so long as proper attribution is given to the journal # 
# article from which it was obtained.                                        #
#                                                                            #
##############################################################################
                                             
data_I
_audit_creation_method     SHELXL-97
_chemical_name_systematic
;
2,2,2-Trimethyl-<i>N</i>-(4-methylphenylsulfonyl)acetamide
;
_chemical_name_common     ?
_chemical_formula_moiety     'C12 H17 N O3 S'
_chemical_formula_sum     'C12 H17 N O3 S'
_chemical_formula_iupac     'C12 H17 N O3 S'
_chemical_formula_weight     255.34
_chemical_melting_point     ?
_symmetry_cell_setting     'Triclinic'
_symmetry_space_group_name_H-M     'P -1'
_symmetry_space_group_name_HALL     '-P 1'
loop_
    _symmetry_equiv_pos_as_xyz
    'x, y, z'
    '-x, -y, -z'
_cell_length_a     6.6950(10)
_cell_length_b     8.953(2)
_cell_length_c     12.040(2)
_cell_angle_alpha     80.210(10)
_cell_angle_beta     78.510(10)
_cell_angle_gamma     88.980(10)
_cell_volume     696.8(2)
_cell_formula_units_Z     2
_cell_measurement_reflns_used     1734
_cell_measurement_theta_min     2.30
_cell_measurement_theta_max     27.95
_cell_measurement_temperature     299(2)
_exptl_crystal_description     'Plate'
_exptl_crystal_colour     'Colourless'
_exptl_crystal_size_max     0.50
_exptl_crystal_size_mid     0.32
_exptl_crystal_size_min     0.10
_exptl_crystal_density_diffrn     1.217
_exptl_crystal_density_meas     ?
_exptl_crystal_density_method     'Not measured'
_exptl_crystal_F_000     272
_exptl_absorpt_coefficient_mu     0.229
_exptl_absorpt_correction_type     multi-scan
_exptl_absorpt_process_details     '(CrysAlis RED; Oxford Diffraction, 2007)'
_exptl_absorpt_correction_T_min     0.8941
_exptl_absorpt_correction_T_max     0.9775
_exptl_special_details
;
 CrysAlis RED, Oxford Diffraction Ltd., 2007
 Empirical absorption correction using spherical harmonics,
 implemented in SCALE3 ABSPACK scaling algorithm.
;
_diffrn_ambient_temperature     299(2)
_diffrn_radiation_type     MoK\a
_diffrn_radiation_wavelength     0.71073
_diffrn_radiation_source     'Fine--focus sealed tube'
_diffrn_radiation_monochromator     'Graphite'
_diffrn_measurement_device_type
;
Oxford Diffraction Xcalibur diffractometer with Sapphire CCD detector
;
_diffrn_measurement_method     '\w and \f'
_diffrn_detector_area_resol_mean     ?
_diffrn_reflns_number     8562
_diffrn_reflns_av_R_equivalents     0.0230
_diffrn_reflns_av_sigmaI/netI     0.0260
_diffrn_reflns_theta_min     2.31
_diffrn_reflns_theta_max     26.37
_diffrn_reflns_theta_full     26.37
_diffrn_measured_fraction_theta_max     0.994
_diffrn_measured_fraction_theta_full     0.994
_diffrn_reflns_limit_h_min     -8
_diffrn_reflns_limit_h_max     8
_diffrn_reflns_limit_k_min     -11
_diffrn_reflns_limit_k_max     11
_diffrn_reflns_limit_l_min     -14
_diffrn_reflns_limit_l_max     15
_diffrn_standards_number     ?
_diffrn_standards_interval_count     ?
_diffrn_standards_interval_time     ?
_diffrn_standards_decay_%     0
_refine_special_details
;
 Refinement of <i>F</i>^2^ against ALL reflections. The weighted
 <i>R</i>--factor <i>wR</i> and goodness of fit <i>S</i> are based on
 <i>F</i>^2^, conventional <i>R</i>--factors <i>R</i> are based on <i>F</i>,
 with <i>F</i> set to zero for negative <i>F</i>^2^. The threshold expression
 of <i>F</i>^2^ > \s(<i>F</i>^2^) is used only for calculating
 <i>R</i>--factors(gt) <i>etc</i>. and is not relevant to the choice of
 reflections for refinement. <i>R</i>--factors based on <i>F</i>^2^ are
 statistically about twice as large as those based on <i>F</i>, and
 <i>R</i>--factors based on ALL data will be even larger.
;
_reflns_number_total     2827
_reflns_number_gt     1947
_reflns_threshold_expression     I>2\s(I)
_refine_ls_structure_factor_coef     Fsqd
_refine_ls_matrix_type     'Full'
_refine_ls_R_factor_all     0.0667
_refine_ls_R_factor_gt     0.0433
_refine_ls_wR_factor_gt     0.1208
_refine_ls_wR_factor_ref     0.1416
_refine_ls_goodness_of_fit_ref     1.018
_refine_ls_restrained_S_all     1.020
_refine_ls_number_reflns     2827
_refine_ls_number_parameters     182
_refine_ls_number_restraints     3
_refine_ls_hydrogen_treatment     mixed
_refine_ls_weighting_scheme     'Calc'
_refine_ls_weighting_details
         'calc w=1/[\s^2^(Fo^2^)+(0.0808P)^2^+0.1297P] where P=(Fo^2^+2Fc^2^)/3'
_atom_sites_solution_hydrogens     'Geom'
_atom_sites_solution_primary     'Direct'
_atom_sites_solution_secondary     'Difmap'
_refine_ls_shift/su_max     0.038
_refine_ls_shift/su_mean     0.003
_refine_diff_density_max     0.325
_refine_diff_density_min     -0.338
_refine_ls_extinction_method     none
_refine_ls_extinction_coef     ?
loop_
    _atom_type_symbol
    _atom_type_description
    _atom_type_scat_dispersion_real
    _atom_type_scat_dispersion_imag
    _atom_type_scat_source
    'C' 'C' 0.0033 0.0016
                         'International Tables Vol C Tables 4.2.6.8 and 6.1.1.4'
    'H' 'H' 0.0000 0.0000
                         'International Tables Vol C Tables 4.2.6.8 and 6.1.1.4'
    'N' 'N' 0.0061 0.0033
                         'International Tables Vol C Tables 4.2.6.8 and 6.1.1.4'
    'O' 'O' 0.0106 0.0060
                         'International Tables Vol C Tables 4.2.6.8 and 6.1.1.4'
    'S' 'S' 0.1246 0.1234
                         'International Tables Vol C Tables 4.2.6.8 and 6.1.1.4'
_computing_data_collection     'CrysAlis CCD (Oxford Diffraction, 2007)'
_computing_cell_refinement     'CrysAlis RED (Oxford Diffraction, 2007)'
_computing_data_reduction     'CrysAlis RED (Oxford Diffraction, 2007)'
_computing_structure_solution     'SHELXS97 (Sheldrick, 2008)'
_computing_structure_refinement     'SHELXL97 (Sheldrick, 2008)'
_computing_molecular_graphics     'PLATON (Spek, 2003)'
_computing_publication_material     'SHELXS97 (Sheldrick, 2008)'
loop_
    _atom_site_type_symbol
    _atom_site_label
    _atom_site_fract_x
    _atom_site_fract_y
    _atom_site_fract_z
    _atom_site_U_iso_or_equiv
    _atom_site_adp_type
    _atom_site_calc_flag
    _atom_site_refinement_flags
    _atom_site_occupancy
    _atom_site_disorder_assembly
    _atom_site_disorder_group
    C C1 0.1874(3) 0.8846(2) 0.75440(18) 0.0516(5) Uani d . 1 . .
    C C2 0.3230(3) 0.8778(3) 0.65199(19) 0.0594(6) Uani d . 1 . .
    H H2 0.4609 0.8988 0.6453 0.071 Uiso calc R 1 . .
    C C3 0.2531(4) 0.8401(3) 0.5608(2) 0.0683(6) Uani d . 1 . .
    H H3 0.3445 0.8360 0.4923 0.082 Uiso calc R 1 . .
    C C4 0.0483(4) 0.8079(3) 0.5687(2) 0.0709(7) Uani d . 1 . .
    C C5 -0.0839(4) 0.8185(3) 0.6716(3) 0.0791(8) Uani d . 1 . .
    H H5 -0.2221 0.7987 0.6783 0.095 Uiso calc R 1 . .
    C C6 -0.0172(3) 0.8569(3) 0.7630(2) 0.0678(6) Uani d . 1 . .
    H H6 -0.1093 0.8643 0.8307 0.081 Uiso calc R 1 . .
    C C7 0.3855(4) 1.2106(3) 0.7911(2) 0.0639(6) Uani d . 1 A .
    C C8 0.3541(4) 1.3752(3) 0.8054(2) 0.0701(7) Uani d D 1 . .
    C C9A 0.1437(11) 1.4233(10) 0.7939(9) 0.100(3) Uani d PD 0.50 A 1
    H H9A 0.0464 1.3618 0.8524 0.120 Uiso calc PR 0.50 A 1
    H H9B 0.1219 1.4113 0.7195 0.120 Uiso calc PR 0.50 A 1
    H H9C 0.1274 1.5278 0.8025 0.120 Uiso calc PR 0.50 A 1
    C C10A 0.5538(16) 1.4617(14) 0.7800(13) 0.177(7) Uani d PD 0.50 A 1
    H H10A 0.6243 1.4556 0.7033 0.213 Uiso calc PR 0.50 A 1
    H H10B 0.6360 1.4187 0.8338 0.213 Uiso calc PR 0.50 A 1
    H H10C 0.5281 1.5660 0.7867 0.213 Uiso calc PR 0.50 A 1
    C C11A 0.3989(18) 1.3949(12) 0.9168(9) 0.196(10) Uani d PD 0.50 A 3
    H H11A 0.5374 1.3672 0.9193 0.235 Uiso calc PR 0.50 A 3
    H H11B 0.3084 1.3313 0.9777 0.235 Uiso calc PR 0.50 A 3
    H H11C 0.3802 1.4989 0.9262 0.235 Uiso calc PR 0.50 A 3
    C C9B 0.1959(18) 1.4340(12) 0.7407(9) 0.261(14) Uani d PRD 0.50 A 2
    H H9D 0.0703 1.3790 0.7733 0.314 Uiso d PR 0.50 A 2
    H H9E 0.2375 1.4234 0.6615 0.314 Uiso d PR 0.50 A 2
    H H9F 0.1766 1.5393 0.7460 0.314 Uiso d PR 0.50 A 2
    C C10B 0.4889(17) 1.4674(8) 0.6990(9) 0.127(4) Uani d PD 0.50 A 4
    H H10D 0.4484 1.4464 0.6310 0.152 Uiso calc PR 0.50 A 4
    H H10E 0.6287 1.4400 0.6971 0.152 Uiso calc PR 0.50 A 4
    H H10F 0.4742 1.5735 0.7022 0.152 Uiso calc PR 0.50 A 4
    C C11B 0.2711(16) 1.3977(11) 0.9308(7) 0.099(3) Uani d PD 0.50 A 2
    H H11D 0.3680 1.3606 0.9775 0.119 Uiso calc PR 0.50 A 2
    H H11E 0.1444 1.3427 0.9599 0.119 Uiso calc PR 0.50 A 2
    H H11F 0.2494 1.5035 0.9328 0.119 Uiso calc PR 0.50 A 2
    C C12 -0.0265(5) 0.7606(4) 0.4700(3) 0.1004(10) Uani d . 1 . .
    H H12A -0.0457 0.6525 0.4840 0.120 Uiso calc R 1 . .
    H H12B 0.0722 0.7904 0.4002 0.120 Uiso calc R 1 . .
    H H12C -0.1536 0.8087 0.4627 0.120 Uiso calc R 1 . .
    N N1 0.2641(3) 1.1039(2) 0.87314(17) 0.0608(5) Uani d . 1 . .
    H H1N 0.171(4) 1.125(3) 0.919(2) 0.073 Uiso d . 1 . .
    O O1 0.1327(3) 0.85718(17) 0.97613(13) 0.0685(5) Uani d . 1 . .
    O O2 0.4839(2) 0.87466(19) 0.86454(14) 0.0702(5) Uani d . 1 . .
    O O3 0.5046(3) 1.1703(2) 0.71397(17) 0.0929(6) Uani d . 1 . .
    S S1 0.27716(8) 0.91984(6) 0.87499(4) 0.0559(2) Uani d . 1 A .
loop_
    _atom_site_aniso_label
    _atom_site_aniso_U_11
    _atom_site_aniso_U_22
    _atom_site_aniso_U_33
    _atom_site_aniso_U_12
    _atom_site_aniso_U_13
    _atom_site_aniso_U_23
    C1 0.0458(11) 0.0419(10) 0.0596(12) 0.0075(8) 0.0015(9) -0.0024(9)
    C2 0.0520(12) 0.0601(13) 0.0604(13) 0.0020(10) 0.0012(10) -0.0089(10)
    C3 0.0722(16) 0.0665(15) 0.0615(14) 0.0057(12) -0.0020(12) -0.0114(11)
    C4 0.0814(17) 0.0575(14) 0.0755(16) 0.0051(12) -0.0248(14) -0.0057(12)
    C5 0.0550(14) 0.0894(19) 0.0890(19) 0.0024(13) -0.0138(14) -0.0047(15)
    C6 0.0512(13) 0.0781(16) 0.0664(15) 0.0075(11) 0.0001(11) -0.0052(12)
    C7 0.0625(14) 0.0571(13) 0.0663(14) -0.0074(11) -0.0023(12) -0.0058(11)
    C8 0.0807(17) 0.0509(13) 0.0763(16) -0.0078(12) -0.0163(13) -0.0027(11)
    C9A 0.086(4) 0.065(4) 0.154(8) 0.005(3) -0.031(5) -0.022(4)
    C10A 0.134(8) 0.151(9) 0.228(14) -0.094(7) 0.083(9) -0.110(10)
    C11A 0.37(3) 0.084(6) 0.205(15) 0.025(12) -0.223(19) -0.044(8)
    C9B 0.51(3) 0.132(10) 0.268(18) 0.156(15) -0.32(2) -0.113(11)
    C10B 0.138(8) 0.044(3) 0.164(9) -0.010(4) 0.031(7) 0.006(4)
    C11B 0.152(8) 0.055(4) 0.091(5) -0.010(4) -0.010(5) -0.023(4)
    C12 0.124(3) 0.088(2) 0.099(2) 0.0007(19) -0.048(2) -0.0169(17)
    N1 0.0642(12) 0.0479(10) 0.0605(11) 0.0012(8) 0.0108(9) -0.0086(8)
    O1 0.0794(11) 0.0538(9) 0.0583(9) 0.0055(8) 0.0097(8) 0.0015(7)
    O2 0.0580(10) 0.0762(11) 0.0751(11) 0.0184(8) -0.0113(8) -0.0134(8)
    O3 0.0956(14) 0.0753(12) 0.0865(13) -0.0155(10) 0.0340(11) -0.0132(10)
    S1 0.0568(4) 0.0479(3) 0.0556(3) 0.0077(2) 0.0021(2) -0.0040(2)
_geom_special_details
;
 All s.u.'s (except the s.u. in the dihedral angle between two l.s. planes)
 are estimated using the full covariance matrix. The cell s.u.'s are taken
 into account individually in the estimation of s.u.'s in distances, angles
 and torsion angles; correlations between s.u.'s in cell parameters are only
 used when they are defined by crystal symmetry. An approximate (isotropic)
 treatment of cell s.u.'s is used for estimating s.u.'s involving l.s. planes.
;
loop_
    _geom_bond_atom_site_label_1
    _geom_bond_atom_site_label_2
    _geom_bond_site_symmetry_2
    _geom_bond_distance
    _geom_bond_publ_flag
    C1 C6 . 1.377(3) ?
    C1 C2 . 1.388(3) ?
    C1 S1 . 1.755(2) ?
    C2 C3 . 1.370(3) ?
    C2 H2 . 0.9300 ?
    C3 C4 . 1.387(4) ?
    C3 H3 . 0.9300 ?
    C4 C5 . 1.388(4) ?
    C4 C12 . 1.503(4) ?
    C5 C6 . 1.363(4) ?
    C5 H5 . 0.9300 ?
    C6 H6 . 0.9300 ?
    C7 O3 . 1.199(3) ?
    C7 N1 . 1.391(3) ?
    C7 C8 . 1.519(3) ?
    C8 C9B . 1.474(8) ?
    C8 C11A . 1.471(8) ?
    C8 C9A . 1.492(7) ?
    C8 C10A . 1.508(8) ?
    C8 C10B . 1.530(7) ?
    C8 C11B . 1.548(8) ?
    C9A H9A . 0.9600 ?
    C9A H9B . 0.9600 ?
    C9A H9C . 0.9600 ?
    C10A H10A . 0.9600 ?
    C10A H10B . 0.9600 ?
    C10A H10C . 0.9600 ?
    C11A H11A . 0.9600 ?
    C11A H11B . 0.9600 ?
    C11A H11C . 0.9600 ?
    C9B H9D . 0.9600 ?
    C9B H9E . 0.9600 ?
    C9B H9F . 0.9600 ?
    C10B H10D . 0.9600 ?
    C10B H10E . 0.9600 ?
    C10B H10F . 0.9600 ?
    C11B H11D . 0.9600 ?
    C11B H11E . 0.9600 ?
    C11B H11F . 0.9600 ?
    C12 H12A . 0.9600 ?
    C12 H12B . 0.9600 ?
    C12 H12C . 0.9600 ?
    N1 S1 . 1.645(2) ?
    N1 H1N . 0.79(3) ?
    O1 S1 . 1.4322(15) ?
    O2 S1 . 1.4226(16) ?
loop_
    _geom_angle_atom_site_label_1
    _geom_angle_atom_site_label_2
    _geom_angle_atom_site_label_3
    _geom_angle_site_symmetry_1
    _geom_angle_site_symmetry_3
    _geom_angle
    _geom_angle_publ_flag
    C6 C1 C2 . . 119.9(2) ?
    C6 C1 S1 . . 119.81(17) ?
    C2 C1 S1 . . 120.19(17) ?
    C3 C2 C1 . . 119.7(2) ?
    C3 C2 H2 . . 120.1 ?
    C1 C2 H2 . . 120.1 ?
    C2 C3 C4 . . 121.2(2) ?
    C2 C3 H3 . . 119.4 ?
    C4 C3 H3 . . 119.4 ?
    C3 C4 C5 . . 117.6(2) ?
    C3 C4 C12 . . 121.0(3) ?
    C5 C4 C12 . . 121.3(3) ?
    C6 C5 C4 . . 122.0(2) ?
    C6 C5 H5 . . 119.0 ?
    C4 C5 H5 . . 119.0 ?
    C5 C6 C1 . . 119.5(2) ?
    C5 C6 H6 . . 120.3 ?
    C1 C6 H6 . . 120.3 ?
    O3 C7 N1 . . 119.9(2) ?
    O3 C7 C8 . . 123.8(2) ?
    N1 C7 C8 . . 116.3(2) ?
    C9B C8 C11A . . 133.9(8) ?
    C9B C8 C9A . . 25.6(7) ?
    C11A C8 C9A . . 112.1(6) ?
    C9B C8 C10A . . 118.0(9) ?
    C11A C8 C10A . . 73.2(8) ?
    C9A C8 C10A . . 132.1(7) ?
    C9B C8 C7 . . 106.9(4) ?
    C11A C8 C7 . . 109.0(4) ?
    C9A C8 C7 . . 110.8(4) ?
    C10A C8 C7 . . 111.7(5) ?
    C9B C8 C10B . . 80.5(7) ?
    C11A C8 C10B . . 115.8(8) ?
    C9A C8 C10B . . 103.5(6) ?
    C10A C8 C10B . . 44.0(6) ?
    C7 C8 C10B . . 105.3(4) ?
    C9B C8 C11B . . 105.6(7) ?
    C11A C8 C11B . . 32.2(6) ?
    C9A C8 C11B . . 81.3(6) ?
    C10A C8 C11B . . 100.5(6) ?
    C7 C8 C11B . . 114.1(4) ?
    C10B C8 C11B . . 135.7(5) ?
    C8 C9A H9A . . 109.5 ?
    C8 C9A H9B . . 109.5 ?
    H9A C9A H9B . . 109.5 ?
    C8 C9A H9C . . 109.5 ?
    H9A C9A H9C . . 109.5 ?
    H9B C9A H9C . . 109.5 ?
    C8 C9A H9D . . 125.1 ?
    H9A C9A H9D . . 64.0 ?
    H9B C9A H9D . . 45.5 ?
    H9C C9A H9D . . 124.4 ?
    C8 C9A H9F . . 99.8 ?
    H9A C9A H9F . . 143.6 ?
    H9B C9A H9F . . 79.1 ?
    H9C C9A H9F . . 38.1 ?
    H9D C9A H9F . . 115.2 ?
    C8 C10A H10A . . 109.5 ?
    C8 C10A H10B . . 109.5 ?
    H10A C10A H10B . . 109.5 ?
    C8 C10A H10C . . 109.5 ?
    H10A C10A H10C . . 109.5 ?
    H10B C10A H10C . . 109.5 ?
    C8 C11A H11A . . 109.5 ?
    C8 C11A H11B . . 109.5 ?
    H11A C11A H11B . . 109.5 ?
    C8 C11A H11C . . 109.5 ?
    H11A C11A H11C . . 109.5 ?
    H11B C11A H11C . . 109.5 ?
    C8 C9B H9D . . 109.6 ?
    C8 C9B H9E . . 110.1 ?
    H9D C9B H9E . . 109.5 ?
    C8 C9B H9F . . 108.6 ?
    H9D C9B H9F . . 109.5 ?
    H9E C9B H9F . . 109.5 ?
    C8 C10B H10D . . 109.5 ?
    C8 C10B H10E . . 109.5 ?
    H10D C10B H10E . . 109.5 ?
    C8 C10B H10F . . 109.5 ?
    H10D C10B H10F . . 109.5 ?
    H10E C10B H10F . . 109.5 ?
    C8 C11B H11D . . 109.5 ?
    C8 C11B H11E . . 109.5 ?
    H11D C11B H11E . . 109.5 ?
    C8 C11B H11F . . 109.5 ?
    H11D C11B H11F . . 109.5 ?
    H11E C11B H11F . . 109.5 ?
    C4 C12 H12A . . 109.5 ?
    C4 C12 H12B . . 109.5 ?
    H12A C12 H12B . . 109.5 ?
    C4 C12 H12C . . 109.5 ?
    H12A C12 H12C . . 109.5 ?
    H12B C12 H12C . . 109.5 ?
    C7 N1 S1 . . 124.02(17) ?
    C7 N1 H1N . . 124.0(19) ?
    S1 N1 H1N . . 111.5(19) ?
    O2 S1 O1 . . 118.88(10) ?
    O2 S1 N1 . . 109.50(10) ?
    O1 S1 N1 . . 103.95(9) ?
    O2 S1 C1 . . 108.79(10) ?
    O1 S1 C1 . . 108.34(10) ?
    N1 S1 C1 . . 106.71(10) ?
loop_
    _geom_torsion_atom_site_label_1
    _geom_torsion_atom_site_label_2
    _geom_torsion_atom_site_label_3
    _geom_torsion_atom_site_label_4
    _geom_torsion_site_symmetry_1
    _geom_torsion_site_symmetry_2
    _geom_torsion_site_symmetry_3
    _geom_torsion_site_symmetry_4
    _geom_torsion
    _geom_torsion_publ_flag
    C6 C1 C2 C3 . . . . -1.5(3) ?
    S1 C1 C2 C3 . . . . 175.60(17) ?
    C1 C2 C3 C4 . . . . -0.2(4) ?
    C2 C3 C4 C5 . . . . 1.3(4) ?
    C2 C3 C4 C12 . . . . -177.6(2) ?
    C3 C4 C5 C6 . . . . -0.9(4) ?
    C12 C4 C5 C6 . . . . 178.0(2) ?
    C4 C5 C6 C1 . . . . -0.8(4) ?
    C2 C1 C6 C5 . . . . 2.0(3) ?
    S1 C1 C6 C5 . . . . -175.16(18) ?
    O3 C7 C8 C9B . . . . 88.9(6) ?
    N1 C7 C8 C9B . . . . -90.1(6) ?
    O3 C7 C8 C11A . . . . -120.5(6) ?
    N1 C7 C8 C11A . . . . 60.5(6) ?
    O3 C7 C8 C9A . . . . 115.7(5) ?
    N1 C7 C8 C9A . . . . -63.3(5) ?
    O3 C7 C8 C10A . . . . -41.6(8) ?
    N1 C7 C8 C10A . . . . 139.4(7) ?
    O3 C7 C8 C10B . . . . 4.5(6) ?
    N1 C7 C8 C10B . . . . -174.6(5) ?
    O3 C7 C8 C11B . . . . -154.7(5) ?
    N1 C7 C8 C11B . . . . 26.3(5) ?
    O3 C7 N1 S1 . . . . 2.2(4) ?
    C8 C7 N1 S1 . . . . -178.70(17) ?
    C7 N1 S1 O2 . . . . 49.4(2) ?
    C7 N1 S1 O1 . . . . 177.46(19) ?
    C7 N1 S1 C1 . . . . -68.1(2) ?
    C6 C1 S1 O2 . . . . 152.78(18) ?
    C2 C1 S1 O2 . . . . -24.3(2) ?
    C6 C1 S1 O1 . . . . 22.2(2) ?
    C2 C1 S1 O1 . . . . -154.90(17) ?
    C6 C1 S1 N1 . . . . -89.16(19) ?
    C2 C1 S1 N1 . . . . 93.72(18) ?
loop_
    _geom_hbond_atom_site_label_D
    _geom_hbond_atom_site_label_H
    _geom_hbond_atom_site_label_A
    _geom_hbond_site_symmetry_A
    _geom_hbond_distance_DH
    _geom_hbond_distance_HA
    _geom_hbond_distance_DA
    _geom_hbond_angle_DHA
    N1 H1N O1 2_577 0.79(3) 2.19(3) 2.955(2) 164(3)
data_global
_journal_date_recd_electronic     2008-06-07
_journal_date_accepted     2008-06-12
_journal_name_full     'Acta Crystallographica, Section E'
_journal_year     2008
_journal_volume     64
_journal_issue      7
_journal_page_first     o1274
_journal_page_last     o1274
_journal_paper_category     QO
_journal_coeditor_code     RK2096
_publ_contact_author_name     'Prof. B. Thimme Gowda'
_publ_contact_author_address
;
  Department of Chemistry
  Mangalore University
  Mangalagangotri-574 199
  Mangalore, INDIA
;
_publ_contact_author_email     gowdabt@yahoo.com
_publ_contact_author_fax     '91 824 2287367'
_publ_contact_author_phone     '91 824 2287262'
_publ_section_title
;
2,2,2-Trimethyl-<i>N</i>-(4-methylphenylsulfonyl)acetamide
;
loop_
    _publ_author_name
    _publ_author_address
    'B. Thimme Gowda'
; Department of Chemistry
  Mangalore University
  Mangalagangotri 574 199
  Mangalore, India
;
    'Sabine Foro'
; Institute of Materials Science
  Darmstadt University of Technology
  Petersenstrasse 23
  D-64287 Darmstadt,
  Germany
;
    'B. P. Sowmya'
; Department of Chemistry
  Mangalore University
  Mangalagangotri 574 199
  Mangalore, India
;
    'P. G. Nirmala'
; Department of Chemistry
  Mangalore University
  Mangalagangotri 574 199
  Mangalore, India
;
    'Hartmut Fuess'
; Institute of Materials Science
  Darmstadt University of Technology
  Petersenstrasse 23
  D-64287 Darmstadt,
  Germany
;
