# Supplementary material for: 2,2,2-Trimethyl-N-(4-methyl­phenyl­sulfon­yl)acetamide
Source: Acta Crystallogr Sect E Struct Rep Online. 2008 Jun 19;64(Pt 7):o1274. doi: 10.1107/S1600536808017790 (PMC2961849; doi:10.1107/S1600536808017790)
Supplement: Supplementary file 2 [file e-64-o1274-Isup2.hkl]

# 
# h,k,l, Fc-squared, Fo-squared, sigma(Fo-squared) and status flag 
# 
data_I
_shelx_title ' SA14 P-1' 
_shelx_refln_list_code          4 
_shelx_F_calc_maximum       97.70 
_exptl_crystal_F_000       272.00 
_reflns_d_resolution_high  0.8000 
 
loop_ 
 _symmetry_equiv_pos_as_xyz 
 'x, y, z' 
 '-x, -y, -z' 
 
_cell_length_a     6.6950 
_cell_length_b     8.9530 
_cell_length_c    12.0400 
_cell_angle_alpha  80.210 
_cell_angle_beta   78.510 
_cell_angle_gamma  88.980 
 
_shelx_F_squared_multiplier     1.000 
 
loop_ 
 _refln_index_h 
 _refln_index_k 
 _refln_index_l 
 _refln_F_squared_calc 
 _refln_F_squared_meas 
 _refln_F_squared_sigma 
 _refln_observed_status 
   1   0   0       80.72       80.24      3.42 o 
   2   0   0        4.83        1.94      0.62 o 
   3   0   0        3.12        3.04      0.47 o 
   4   0   0      308.46      329.83      2.03 o 
   5   0   0      129.98      129.08      1.69 o 
   6   0   0        0.36       -0.82      0.82 o 
   7   0   0        4.48        4.37      1.45 o 
   8   0   0        2.32        0.98      1.17 o 
  -8   1   0        0.01       -0.80      2.36 o 
  -7   1   0        1.11        0.69      1.30 o 
  -6   1   0       18.03       16.27      1.19 o 
  -5   1   0      115.85      121.81      1.58 o 
  -4   1   0      337.70      377.79      2.27 o 
  -3   1   0      170.39      159.62      1.41 o 
  -2   1   0      421.60      380.84      1.91 o 
  -1   1   0        3.28        3.51      0.23 o 
   0   1   0     3710.02      590.98    167.33 o 
   1   1   0      355.50      401.74      2.96 o 
   2   1   0      174.71      154.25      0.83 o 
   3   1   0      112.16      110.51      0.88 o 
   4   1   0      193.76      205.72      1.61 o 
   5   1   0       36.99       37.59      1.44 o 
   6   1   0       39.81       43.13      1.31 o 
   7   1   0       20.67       20.36      1.34 o 
   8   1   0        1.04        1.99      2.07 o 
  -8   2   0        0.73        0.65      1.86 o 
  -7   2   0        0.91        1.47      1.63 o 
  -6   2   0       29.51       28.06      1.34 o 
  -5   2   0       13.42       15.63      0.84 o 
  -4   2   0        7.13       10.68      0.56 o 
  -3   2   0       34.49       31.71      0.68 o 
  -2   2   0      429.52      436.15      4.79 o 
  -1   2   0     5922.71     5875.65     32.52 o 
   0   2   0      111.74      114.04      2.32 o 
   1   2   0     1035.97     1036.96      3.70 o 
   2   2   0      795.81      774.91     11.24 o 
   3   2   0      124.09      150.79      1.58 o 
   4   2   0       52.35       45.20      0.76 o 
   5   2   0       20.70       20.40      1.38 o 
   6   2   0       35.18       39.13      1.19 o 
   7   2   0       19.99       17.01      1.34 o 
  -7   3   0        0.34        0.77      1.74 o 
  -6   3   0        9.20        9.26      1.46 o 
  -5   3   0        0.18       -0.46      0.46 o 
  -4   3   0       77.49       71.61      1.05 o 
  -3   3   0      270.30      252.73      3.73 o 
  -2   3   0       82.42       90.80      2.07 o 
  -1   3   0      437.54      400.26      2.04 o 
   0   3   0     5403.99     5458.85     19.24 o 
   1   3   0      275.44      262.47      2.69 o 
   2   3   0      455.96      475.85      7.17 o 
   3   3   0       46.66       37.73      0.90 o 
   4   3   0       23.83       22.33      0.65 o 
   5   3   0       34.66       31.45      0.84 o 
   6   3   0       24.38       26.64      1.35 o 
   7   3   0        0.59       -1.05      1.05 o 
  -7   4   0        0.03       -0.54      1.54 o 
  -6   4   0        0.05       -0.40      1.20 o 
  -5   4   0       15.86       14.02      1.10 o 
  -4   4   0      127.52      132.50      1.79 o 
  -3   4   0       76.38       73.73      1.06 o 
  -2   4   0      318.38      304.59      3.17 o 
  -1   4   0       79.05       72.29      1.19 o 
   0   4   0     2794.50     2933.12      6.65 o 
   1   4   0      393.94      365.12      3.76 o 
   2   4   0       83.15       92.95      1.02 o 
   3   4   0        6.51        5.80      0.63 o 
   4   4   0        1.45        0.76      0.71 o 
   5   4   0       34.79       38.17      1.14 o 
   6   4   0       14.98       14.62      1.10 o 
   7   4   0        3.65        3.22      2.12 o 
  -7   5   0        2.99        4.26      2.06 o 
  -6   5   0        0.01       -0.12      0.42 o 
  -5   5   0        3.33        1.64      1.68 o 
  -4   5   0      258.77      267.96      4.57 o 
  -3   5   0       40.16       42.24      1.81 o 
  -2   5   0      523.86      512.58      4.44 o 
  -1   5   0       53.69       44.06      0.95 o 
   0   5   0       45.13       48.86      1.15 o 
   1   5   0        8.35        5.31      0.36 o 
   2   5   0       77.11       83.57      1.10 o 
   3   5   0        6.05        3.84      0.74 o 
   4   5   0       17.46       15.17      0.88 o 
   5   5   0       43.91       45.49      1.14 o 
   6   5   0        0.54        1.66      1.78 o 
   7   5   0       10.99       12.40      2.44 o 
  -6   6   0        3.00        2.17      2.25 o 
  -5   6   0        1.48        3.07      1.94 o 
  -4   6   0       64.03       65.94      1.62 o 
  -3   6   0        2.26       -1.35      1.35 o 
  -2   6   0      167.11      170.86      2.96 o 
  -1   6   0      125.00      138.01      1.57 o 
   0   6   0       38.09       43.00      0.89 o 
   1   6   0       50.32       50.55      1.74 o 
   2   6   0      335.78      340.87      3.51 o 
   3   6   0      118.29      113.39      2.93 o 
   4   6   0        1.13       -0.40      0.43 o 
   5   6   0       23.66       23.32      1.14 o 
   6   6   0        1.31        4.52      1.91 o 
  -6   7   0        5.93        4.40      2.71 o 
  -5   7   0        1.13        1.25      2.18 o 
  -4   7   0       13.27       15.24      2.01 o 
  -3   7   0       81.81       81.90      2.63 o 
  -2   7   0       53.46       49.40      1.98 o 
  -1   7   0       17.03       15.03      0.99 o 
   0   7   0        4.39        4.04      0.75 o 
   1   7   0        9.07        5.46      0.85 o 
   2   7   0       22.71       22.57      0.87 o 
   3   7   0       43.77       42.03      1.28 o 
   4   7   0        0.91        0.39      0.65 o 
   5   7   0        4.22        5.06      2.38 o 
   6   7   0        6.94        6.51      2.82 o 
  -5   8   0       10.37        9.69      2.93 o 
  -4   8   0        0.47        2.54      2.30 o 
  -3   8   0       28.15       31.40      2.26 o 
  -2   8   0        1.19        0.30      1.32 o 
  -1   8   0        3.97        6.66      1.11 o 
   0   8   0        1.45        1.62      0.83 o 
   1   8   0        6.67        7.71      0.93 o 
   2   8   0        0.48        0.34      1.00 o 
   3   8   0        4.54        4.16      1.11 o 
   4   8   0       11.40        9.88      1.10 o 
   5   8   0        0.06       -1.18      3.10 o 
  -4   9   0       11.94       13.17      3.50 o 
  -3   9   0       23.16       28.10      1.91 o 
  -2   9   0       10.20        9.03      1.60 o 
  -1   9   0        4.66        4.38      1.33 o 
   0   9   0        0.30        1.23      1.26 o 
   1   9   0        3.20        2.57      1.09 o 
   2   9   0        2.04        1.81      1.21 o 
   3   9   0        4.28        5.51      1.62 o 
   4   9   0        9.62        9.30      1.96 o 
  -3  10   0        3.80        4.59      2.37 o 
  -2  10   0       11.41       11.42      1.81 o 
  -1  10   0        2.33        0.50      1.44 o 
   0  10   0        5.89        6.90      1.41 o 
   1  10   0        7.64       11.65      1.42 o 
   2  10   0        3.04        3.44      1.74 o 
   3  10   0       11.65       11.11      2.77 o 
   0  11   0        3.59        1.64      2.48 o 
  -2 -10   1        4.85        4.03      2.88 o 
  -1 -10   1       50.72       70.73      2.26 o 
   0 -10   1        1.27       -0.30      1.29 o 
   1 -10   1        3.56        2.25      1.94 o 
   2 -10   1        1.70       -0.97      2.94 o 
   3 -10   1       15.16       16.96      3.01 o 
  -4  -9   1        0.76       -0.70      1.68 o 
  -3  -9   1        0.49        0.31      1.31 o 
  -2  -9   1       15.44       16.69      1.29 o 
  -1  -9   1       10.35       11.19      1.15 o 
   0  -9   1        3.13        3.20      1.15 o 
   1  -9   1       20.02       17.67      1.30 o 
   2  -9   1        0.66        1.32      1.52 o 
   3  -9   1       47.53       50.72      1.95 o 
   4  -9   1        0.00       -1.38      2.96 o 
  -5  -8   1        3.02        4.68      2.19 o 
  -4  -8   1        6.16        4.83      1.37 o 
  -3  -8   1        0.24       -0.79      0.79 o 
  -2  -8   1       62.56       65.12      1.19 o 
  -1  -8   1        4.95        4.76      0.94 o 
   0  -8   1        0.06       -0.66      0.72 o 
   1  -8   1       26.92       27.15      1.25 o 
   2  -8   1       21.54       22.00      1.39 o 
   3  -8   1       19.52       17.48      2.04 o 
   4  -8   1        6.38        4.51      1.95 o 
   5  -8   1        5.07        5.97      2.67 o 
  -6  -7   1        0.40       -1.08      2.76 o 
  -5  -7   1        4.80        5.83      2.13 o 
  -4  -7   1        7.88        7.34      1.31 o 
  -3  -7   1        1.63        1.04      1.14 o 
  -2  -7   1        0.14        0.45      0.40 o 
  -1  -7   1      231.94      238.71      2.32 o 
   0  -7   1       41.25       42.59      1.01 o 
   1  -7   1       25.02       31.27      1.52 o 
   2  -7   1      195.81      193.11      2.88 o 
   3  -7   1        0.15        0.38      1.18 o 
   4  -7   1       84.53       83.07      3.08 o 
   5  -7   1        1.98        0.84      2.26 o 
   6  -7   1        0.04       -0.08      0.24 o 
  -6  -6   1        6.60        6.54      2.05 o 
  -5  -6   1       14.38       15.67      1.94 o 
  -4  -6   1        0.79       -0.84      0.99 o 
  -3  -6   1      174.64      175.39      3.43 o 
  -2  -6   1       29.99       30.56      0.80 o 
  -1  -6   1      319.02      316.72      1.84 o 
   0  -6   1      434.24      425.79      2.08 o 
   1  -6   1       12.76       13.67      1.03 o 
   2  -6   1      105.91      109.60      1.83 o 
   3  -6   1       28.79       27.93      1.72 o 
   4  -6   1      104.05      102.72      1.90 o 
   5  -6   1        3.39        2.66      2.04 o 
   6  -6   1        3.30        3.16      2.27 o 
  -7  -5   1        0.26        0.08      3.19 o 
  -6  -5   1        4.46        5.54      1.58 o 
  -5  -5   1       44.15       42.30      1.22 o 
  -4  -5   1        1.68        0.40      0.64 o 
  -3  -5   1      193.02      206.75      3.54 o 
  -2  -5   1       53.20       47.26      1.08 o 
  -1  -5   1       38.77       51.32      1.10 o 
   0  -5   1      492.37      475.69      1.95 o 
   1  -5   1      836.59      803.54      6.56 o 
   3  -5   1      378.18      372.12      4.17 o 
   4  -5   1      176.74      177.10      2.23 o 
   5  -5   1       30.58       31.85      1.38 o 
   6  -5   1       12.93       12.28      1.45 o 
   7  -5   1        0.14       -0.02      0.83 o 
  -7  -4   1        0.32       -1.41      1.87 o 
  -6  -4   1        5.57        4.89      1.40 o 
  -5  -4   1       10.91       10.14      0.84 o 
  -4  -4   1       31.03       28.36      0.87 o 
  -3  -4   1      218.64      219.25      3.11 o 
  -2  -4   1      153.32      150.65      2.40 o 
  -1  -4   1       71.31       71.99      0.78 o 
   0  -4   1       40.57       46.02      0.62 o 
   1  -4   1     2871.53     3005.55      5.05 o 
   2  -4   1        8.99        6.33      0.59 o 
   3  -4   1      262.13      258.95      2.93 o 
   4  -4   1       26.31       22.26      1.17 o 
   5  -4   1       15.23       18.10      1.33 o 
   6  -4   1       15.59       16.69      1.52 o 
   7  -4   1        0.04       -1.53      1.54 o 
  -7  -3   1        0.00       -2.19      2.24 o 
  -6  -3   1        7.11        6.37      1.03 o 
  -5  -3   1        0.84        1.45      0.79 o 
  -4  -3   1       43.45       51.42      0.84 o 
  -3  -3   1       18.39       19.98      0.63 o 
  -2  -3   1       50.08       37.98      0.59 o 
  -1  -3   1       33.20       33.70      0.36 o 
   0  -3   1      577.59      491.58      1.35 o 
   1  -3   1      270.94      277.74      1.49 o 
   2  -3   1       19.49       19.20      0.58 o 
   3  -3   1      381.26      386.42      4.09 o 
   4  -3   1      186.96      195.58      2.52 o 
   5  -3   1       17.46       14.15      1.11 o 
   6  -3   1       11.48        8.44      0.98 o 
   7  -3   1        0.96        1.66      1.62 o 
  -7  -2   1        1.90        1.21      1.86 o 
  -6  -2   1        1.06        0.25      0.49 o 
  -5  -2   1       66.58       68.32      1.06 o 
  -4  -2   1       34.47       42.85      0.78 o 
  -3  -2   1      555.20      617.76      2.32 o 
  -2  -2   1      159.30      156.16      1.58 o 
  -1  -2   1      480.76      482.83      2.46 o 
   0  -2   1     9545.58     9541.40     34.66 o 
   1  -2   1      655.85      672.08      2.62 o 
   2  -2   1       44.29       48.24      0.44 o 
   3  -2   1       12.57        6.88      0.58 o 
   4  -2   1      264.88      271.25      2.22 o 
   5  -2   1        8.68        9.18      0.83 o 
   6  -2   1        4.75        3.19      1.27 o 
   7  -2   1        5.97        5.32      1.57 o 
   8  -2   1        0.46       -0.41      1.76 o 
  -7  -1   1       12.76       12.99      1.35 o 
  -6  -1   1        0.36       -0.71      0.85 o 
  -5  -1   1      144.36      146.65      1.83 o 
  -4  -1   1       90.67       87.96      1.34 o 
  -3  -1   1      288.90      273.79      4.26 o 
  -2  -1   1      114.06      124.21      1.45 o 
  -1  -1   1        0.55        0.26      0.20 o 
   0  -1   1      445.54      456.69      6.35 o 
   1  -1   1     3346.11     3323.68     99.67 o 
   2  -1   1     1531.78     1501.77     14.03 o 
   3  -1   1      613.44      679.48      2.60 o 
   4  -1   1      264.31      277.02      3.35 o 
   5  -1   1       12.39        9.03      0.86 o 
   6  -1   1        2.09        2.04      1.31 o 
   7  -1   1       15.16       15.73      1.45 o 
   8  -1   1        1.12        0.21      0.96 o 
  -8   0   1        0.04        0.79      3.27 o 
  -7   0   1       13.99       14.50      1.50 o 
  -6   0   1        5.26        2.20      1.46 o 
  -5   0   1       34.74       31.90      1.02 o 
  -4   0   1        0.06        0.07      0.52 o 
  -3   0   1       63.84       62.46      0.84 o 
  -2   0   1       49.73       51.36      0.64 o 
  -1   0   1     9035.78     9458.69     18.33 o 
   1   0   1     2127.97     1840.77    285.34 o 
   2   0   1     2056.03     2076.52      7.05 o 
   3   0   1      653.96      736.52      3.71 o 
   4   0   1        8.83        7.87      0.84 o 
   5   0   1       34.82       35.56      1.01 o 
   6   0   1       16.17       15.76      1.41 o 
   7   0   1       12.31       10.56      1.42 o 
   8   0   1       10.38       11.36      1.90 o 
  -8   1   1        0.38       -1.11      2.61 o 
  -7   1   1        4.37        3.17      1.57 o 
  -6   1   1       30.24       30.16      1.18 o 
  -5   1   1       43.32       39.14      1.09 o 
  -4   1   1        0.27        0.55      0.67 o 
  -3   1   1        9.52        9.95      0.54 o 
  -2   1   1       30.98       34.86      0.52 o 
  -1   1   1     2286.53     2356.01      4.95 o 
   0   1   1        6.09        0.91      0.13 o 
   1   1   1      260.69      297.73      3.51 o 
   2   1   1        0.76        0.11      0.27 o 
   3   1   1      321.52      354.58      4.58 o 
   4   1   1        1.95        6.12      0.63 o 
   5   1   1        7.61        6.39      0.83 o 
   6   1   1       72.98       77.31      2.53 o 
   7   1   1        2.29        1.77      1.32 o 
   8   1   1       13.15       13.32      1.83 o 
  -7   2   1        0.30       -0.14      1.21 o 
  -6   2   1        9.22        8.01      1.03 o 
  -5   2   1        2.67        3.28      0.82 o 
  -4   2   1        0.03        0.30      0.83 o 
  -3   2   1       31.68       26.67      0.71 o 
  -2   2   1       74.00       87.20      0.75 o 
  -1   2   1      542.99      536.59     12.90 o 
   0   2   1     1212.27     1274.76      9.94 o 
   1   2   1      769.99      814.38      5.12 o 
   2   2   1      429.78      472.59      2.48 o 
   3   2   1       18.87       14.31      0.59 o 
   4   2   1       75.12       77.96      0.92 o 
   5   2   1        3.44        4.79      0.81 o 
   6   2   1      119.97      115.12      4.31 o 
   7   2   1        0.41       -0.33      1.15 o 
   8   2   1        2.82        1.82      2.78 o 
  -7   3   1        1.49        1.78      1.70 o 
  -6   3   1        0.08        0.15      1.24 o 
  -5   3   1        1.70        2.55      0.85 o 
  -4   3   1       81.16       74.42      1.71 o 
  -3   3   1       28.05       29.78      0.70 o 
  -2   3   1        4.12        1.40      1.05 o 
  -1   3   1      111.82      123.93      2.03 o 
   0   3   1       16.21       14.93      0.87 o 
   1   3   1        0.18        4.54      0.24 o 
   2   3   1       29.48       28.35      0.79 o 
   3   3   1       99.09      120.66      1.18 o 
   4   3   1        3.14        2.81      0.57 o 
   5   3   1       21.56       22.52      0.77 o 
   6   3   1       22.57       25.82      1.12 o 
   7   3   1       10.27        8.34      1.43 o 
  -7   4   1        2.07        2.12      2.05 o 
  -6   4   1        1.97        0.22      0.60 o 
  -5   4   1        2.28        0.38      1.67 o 
  -4   4   1      124.65      124.71      1.39 o 
  -3   4   1       30.02       33.67      0.86 o 
  -2   4   1       42.55       40.38      1.07 o 
  -1   4   1      734.35      779.56      6.04 o 
   0   4   1     2239.13     2366.85     12.72 o 
   1   4   1       19.07       15.02      0.42 o 
   2   4   1        1.19        1.55      0.37 o 
   3   4   1       37.49       40.71      1.10 o 
   4   4   1        3.60        3.72      0.68 o 
   5   4   1       68.19       68.25      1.64 o 
   6   4   1        0.68        0.63      1.18 o 
   7   4   1       14.40       13.27      1.63 o 
  -7   5   1        2.31        2.15      2.17 o 
  -6   5   1        1.71        1.48      1.56 o 
  -5   5   1       47.99       45.44      2.24 o 
  -4   5   1      127.46      145.78      3.02 o 
  -3   5   1       17.20       16.12      0.89 o 
  -2   5   1      360.57      345.68      3.71 o 
  -1   5   1       35.65       33.52      1.03 o 
   0   5   1       90.75      101.54      1.00 o 
   1   5   1        1.92        1.48      0.29 o 
   2   5   1        0.40        0.59      0.46 o 
   3   5   1        0.14       -0.01      0.22 o 
   4   5   1       36.90       36.00      0.96 o 
   5   5   1       30.33       33.86      1.08 o 
   6   5   1       34.26       35.68      2.07 o 
   7   5   1        3.62        5.80      2.44 o 
  -6   6   1       18.24       17.93      2.29 o 
  -5   6   1       57.36       63.41      2.60 o 
  -4   6   1       40.99       44.29      2.14 o 
  -3   6   1       14.91       16.01      1.74 o 
  -2   6   1      189.89      184.31      3.09 o 
  -1   6   1      164.83      169.37      2.05 o 
   0   6   1        6.25        4.27      0.66 o 
   1   6   1      143.67      160.57      2.91 o 
   2   6   1       73.32       65.03      0.94 o 
   3   6   1        3.40        3.13      1.02 o 
   4   6   1       88.80       86.81      2.35 o 
   5   6   1       11.98       13.79      1.35 o 
   6   6   1       38.36       41.71      1.94 o 
  -6   7   1        9.48        8.23      2.99 o 
  -5   7   1       26.71       29.85      2.34 o 
  -4   7   1        6.48        5.43      1.97 o 
  -3   7   1      135.35      132.92      3.12 o 
  -2   7   1       32.07       34.15      1.86 o 
  -1   7   1       12.73       14.26      1.00 o 
   0   7   1        3.54        1.31      0.64 o 
   1   7   1       26.95       28.04      0.91 o 
   2   7   1      175.28      180.01      2.58 o 
   3   7   1       59.71       55.23      1.87 o 
   4   7   1       12.40       12.90      1.14 o 
   5   7   1        4.10        3.59      2.24 o 
   6   7   1        5.35        8.10      2.81 o 
  -5   8   1        5.68        3.42      2.74 o 
  -4   8   1       13.55       12.83      2.21 o 
  -3   8   1       86.47       90.95      2.89 o 
  -2   8   1        5.15        7.73      1.55 o 
  -1   8   1        6.98        7.72      1.13 o 
   0   8   1       12.30       17.00      0.89 o 
   1   8   1        1.95        1.41      0.98 o 
   2   8   1        2.68        1.91      0.96 o 
   3   8   1        2.19        2.34      0.93 o 
   4   8   1        2.04        1.66      1.06 o 
   5   8   1       17.77       18.84      1.92 o 
  -4   9   1       29.99       31.58      2.75 o 
  -3   9   1       11.03       10.83      1.96 o 
  -2   9   1       43.19       46.15      1.77 o 
  -1   9   1        0.55       -0.12      0.63 o 
   0   9   1        3.54        2.76      1.02 o 
   1   9   1        1.97        1.25      1.13 o 
   2   9   1        2.62        0.98      1.17 o 
   3   9   1       13.30       11.40      1.27 o 
   4   9   1        0.00       -0.37      0.53 o 
  -3  10   1        1.82        0.38      2.04 o 
  -2  10   1       34.59       35.06      1.86 o 
  -1  10   1        0.22       -1.04      1.17 o 
   0  10   1        2.72        0.63      0.75 o 
   1  10   1        0.32       -0.43      0.91 o 
   2  10   1       16.35       22.01      1.52 o 
   3  10   1       12.05       11.64      1.95 o 
  -1  11   1        0.89       -0.71      2.14 o 
   0  11   1        3.67        3.33      1.78 o 
   1  11   1        6.99        8.18      1.79 o 
  -2 -10   2       26.13       27.83      2.27 o 
  -1 -10   2        6.18        6.44      2.34 o 
   0 -10   2       17.97       22.24      1.80 o 
   1 -10   2       18.11       15.17      1.77 o 
   2 -10   2       15.74       15.20      1.92 o 
   3 -10   2       10.59       11.75      2.97 o 
  -3  -9   2        2.34        3.81      2.22 o 
  -2  -9   2       45.59       54.09      1.90 o 
  -1  -9   2        3.59        5.01      1.42 o 
   0  -9   2       17.37       17.55      1.43 o 
   1  -9   2        0.23       -0.01      0.59 o 
   2  -9   2       78.18       84.08      3.15 o 
   3  -9   2        3.87        3.49      1.88 o 
   4  -9   2        8.74        9.08      2.19 o 
  -5  -8   2        0.50       -0.05      2.16 o 
  -4  -8   2        0.58       -0.34      0.80 o 
  -3  -8   2       25.79       23.69      1.26 o 
  -2  -8   2       49.03       54.95      1.43 o 
  -1  -8   2       21.23       21.67      0.97 o 
   0  -8   2       18.42       15.66      1.11 o 
   1  -8   2       18.64       16.26      1.12 o 
   2  -8   2        8.69        7.83      2.07 o 
   3  -8   2        0.06       -0.16      0.91 o 
   4  -8   2       34.07       35.24      1.53 o 
   5  -8   2        0.34       -1.72      2.29 o 
  -5  -7   2        2.52        1.97      1.56 o 
  -4  -7   2        0.01       -0.72      1.17 o 
  -3  -7   2       33.76       32.64      1.06 o 
  -2  -7   2       41.79       38.87      0.95 o 
  -1  -7   2       47.47       51.75      1.20 o 
   0  -7   2        0.21       -0.02      0.19 o 
   1  -7   2      333.95      312.17      5.93 o 
   2  -7   2        1.23        0.41      1.89 o 
   3  -7   2       53.44       57.19      1.72 o 
   4  -7   2       82.94       92.25      1.73 o 
   5  -7   2        6.76        4.28      2.24 o 
   6  -7   2        0.68       -0.83      1.59 o 
  -6  -6   2        3.31        4.53      1.81 o 
  -5  -6   2        8.59        7.70      1.53 o 
  -4  -6   2        2.19        1.10      1.37 o 
  -3  -6   2       40.69       39.08      0.96 o 
  -2  -6   2      435.84      444.05      3.26 o 
  -1  -6   2      398.10      411.61      2.64 o 
   0  -6   2       16.25       18.18      0.70 o 
   1  -6   2      132.28      141.14      1.52 o 
   2  -6   2       38.64       44.67      1.06 o 
   3  -6   2      106.74      103.79      2.73 o 
   4  -6   2       29.72       28.84      1.40 o 
   5  -6   2       15.83       16.29      1.41 o 
   6  -6   2        0.06       -1.65      1.65 o 
  -6  -5   2       10.90       13.53      1.67 o 
  -5  -5   2       10.53       10.13      1.24 o 
  -4  -5   2       37.33       34.69      1.28 o 
  -3  -5   2       18.01       16.51      0.86 o 
  -2  -5   2      245.16      239.73      3.94 o 
  -1  -5   2      119.33      117.15      0.95 o 
   0  -5   2       96.79       89.12      1.13 o 
   1  -5   2        1.10        0.90      0.58 o 
   2  -5   2      102.20      102.36      1.44 o 
   3  -5   2      518.84      528.41      2.90 o 
   4  -5   2       51.69       56.10      1.55 o 
   5  -5   2       45.11       47.31      1.56 o 
   6  -5   2        4.00        2.62      1.30 o 
   7  -5   2        3.45        5.59      2.16 o 
  -7  -4   2        0.28       -1.75      1.75 o 
  -6  -4   2       14.18       12.95      1.49 o 
  -5  -4   2        7.34        5.60      1.08 o 
  -4  -4   2       30.58       32.44      1.00 o 
  -3  -4   2       18.54       18.03      0.66 o 
  -2  -4   2      125.71      123.74      1.04 o 
  -1  -4   2       69.52       74.14      0.58 o 
   0  -4   2      563.16      593.64      3.03 o 
   1  -4   2       42.32       39.64      0.70 o 
   2  -4   2        2.11        0.92      0.62 o 
   3  -4   2      339.29      313.50      1.75 o 
   4  -4   2       78.68       81.87      1.86 o 
   5  -4   2       28.66       33.48      1.32 o 
   6  -4   2       10.43        7.75      1.22 o 
   7  -4   2        2.63        4.16      1.81 o 
  -7  -3   2        0.07       -2.20      2.20 o 
  -6  -3   2        3.14        2.44      1.24 o 
  -5  -3   2       14.69       16.21      1.03 o 
  -4  -3   2      118.35      103.97      1.91 o 
  -3  -3   2        0.37       -0.38      0.38 o 
  -2  -3   2      492.16      516.79      7.46 o 
  -1  -3   2      454.72      472.87      3.75 o 
   0  -3   2      458.03      468.40      2.06 o 
   1  -3   2      115.27      123.47      1.01 o 
   2  -3   2        3.02        1.87      0.50 o 
   3  -3   2       98.46      107.75      2.86 o 
   4  -3   2      194.77      204.77      3.22 o 
   5  -3   2       18.97       17.49      0.93 o 
   6  -3   2        4.02        2.20      1.08 o 
   7  -3   2        7.37        7.69      1.69 o 
   8  -3   2        0.59        0.66      2.24 o 
  -7  -2   2        0.08        0.74      2.98 o 
  -6  -2   2        6.63        3.06      1.67 o 
  -5  -2   2       26.06       27.26      0.87 o 
  -4  -2   2       16.33       16.03      1.07 o 
  -3  -2   2      124.16      126.39      2.49 o 
  -2  -2   2      136.97      142.39      1.69 o 
  -1  -2   2     1285.40     1293.30      2.45 o 
   0  -2   2       58.68       45.17      0.31 o 
   1  -2   2      572.30      594.80      2.79 o 
   2  -2   2        6.44        3.42      0.38 o 
   3  -2   2      583.38      552.99      2.07 o 
   4  -2   2       24.51       23.32      0.81 o 
   5  -2   2       22.94       17.65      0.90 o 
   6  -2   2        0.51        1.29      0.89 o 
   7  -2   2       11.29       10.56      1.65 o 
   8  -2   2        6.82        5.08      2.18 o 
  -7  -1   2        6.45        8.41      1.97 o 
  -6  -1   2       36.81       37.41      1.17 o 
  -5  -1   2      166.56      164.31      1.72 o 
  -4  -1   2       14.36       14.91      0.61 o 
  -3  -1   2       38.10       52.67      0.79 o 
  -2  -1   2      132.69      180.94      1.86 o 
  -1  -1   2      127.70      119.55      1.67 o 
   0  -1   2       29.94       29.07      0.31 o 
   1  -1   2       22.64       29.24      0.65 o 
   2  -1   2        3.06        4.43      0.53 o 
   3  -1   2     1280.51     1330.84      2.90 o 
   4  -1   2        0.70        0.06      0.56 o 
   5  -1   2        6.74        7.05      0.71 o 
   6  -1   2       32.16       30.14      1.15 o 
   7  -1   2        5.85        5.27      1.36 o 
   8  -1   2        8.64        9.00      2.21 o 
  -7   0   2       22.70       24.49      2.28 o 
  -6   0   2        5.63        5.15      1.61 o 
  -5   0   2       66.19       74.57      1.31 o 
  -4   0   2       45.33       38.88      1.81 o 
  -3   0   2      222.56      222.69      1.05 o 
  -2   0   2       86.35       99.67      1.07 o 
  -1   0   2      104.21       77.74      1.56 o 
   0   0   2     1162.35      768.43    186.13 o 
   1   0   2     6108.82     6323.43     17.52 o 
   2   0   2      383.32      359.16      1.74 o 
   3   0   2       16.86       13.23      0.67 o 
   4   0   2        9.57        7.70      0.61 o 
   5   0   2       11.93       13.94      0.82 o 
   6   0   2      100.41      100.51      1.99 o 
   7   0   2        2.02        0.49      1.51 o 
   8   0   2        3.64        3.92      1.85 o 
  -7   1   2        7.97        5.69      1.24 o 
  -6   1   2        2.73        1.50      1.34 o 
  -5   1   2       39.71       41.44      1.12 o 
  -4   1   2      390.31      416.41      3.68 o 
  -3   1   2      128.89      141.43      1.04 o 
  -2   1   2      282.43      335.91      3.12 o 
  -1   1   2      581.56      617.45      6.79 o 
   0   1   2      387.90      392.80      2.48 o 
   1   1   2     2019.70     2086.57      5.85 o 
   2   1   2      155.09      165.19      1.23 o 
   3   1   2       47.00       69.06      0.86 o 
   4   1   2       55.67       50.80      0.91 o 
   5   1   2       78.21       79.71      1.27 o 
   6   1   2       63.24       61.78      2.40 o 
   7   1   2       27.57       25.65      1.26 o 
   8   1   2        4.55        6.28      1.70 o 
  -7   2   2        0.15       -0.11      1.30 o 
  -6   2   2        2.75        3.12      1.10 o 
  -5   2   2        3.52        5.34      0.87 o 
  -4   2   2      320.58      312.76      2.28 o 
  -3   2   2      175.46      190.26      3.73 o 
  -2   2   2      126.38      159.63      0.94 o 
  -1   2   2      234.51      228.38      1.70 o 
   0   2   2     1328.49     1411.50      9.43 o 
   1   2   2      599.47      600.47      1.20 o 
   2   2   2        3.04        2.70      0.27 o 
   3   2   2        6.21        6.67      0.44 o 
   4   2   2        2.27        1.90      0.52 o 
   5   2   2      159.99      157.01      1.67 o 
   6   2   2       23.85       28.28      1.75 o 
   7   2   2       21.45       19.24      1.25 o 
   8   2   2        2.37        4.31      2.14 o 
  -7   3   2        9.39       12.34      1.84 o 
  -6   3   2       20.40       21.66      1.50 o 
  -5   3   2       54.44       51.56      1.88 o 
  -4   3   2       72.73       81.83      1.82 o 
  -3   3   2        2.79        1.62      0.53 o 
  -2   3   2      182.88      156.54      1.07 o 
  -1   3   2      125.08      135.80      4.10 o 
   0   3   2       16.76       20.04      0.74 o 
   1   3   2      104.48      116.94      0.93 o 
   2   3   2      236.78      217.02      2.64 o 
   3   3   2       17.02       20.35      0.69 o 
   4   3   2       22.78       21.63      0.71 o 
   5   3   2       19.97       20.08      0.74 o 
   6   3   2       12.71        9.86      1.09 o 
   7   3   2        2.71        2.39      1.37 o 
   8   3   2        0.06       -1.12      2.12 o 
  -7   4   2       15.77       23.18      2.10 o 
  -6   4   2       21.57       21.46      1.46 o 
  -5   4   2      122.16      127.63      2.09 o 
  -4   4   2        1.96        1.05      1.13 o 
  -3   4   2       19.12       14.60      0.71 o 
  -2   4   2      545.16      542.37      5.63 o 
  -1   4   2      609.60      625.12      5.51 o 
   0   4   2      158.21      142.47      4.16 o 
   1   4   2      613.54      692.00      6.89 o 
   2   4   2      136.01      113.79      0.89 o 
   3   4   2       15.35       10.30      0.48 o 
   4   4   2        3.16        2.14      0.67 o 
   5   4   2        4.42        5.72      0.89 o 
   6   4   2       53.60       52.72      1.37 o 
   7   4   2        1.07        2.41      1.47 o 
  -7   5   2       11.61       14.68      2.32 o 
  -6   5   2        0.11        0.15      1.21 o 
  -5   5   2      135.02      152.20      3.36 o 
  -4   5   2       42.23       40.65      1.92 o 
  -3   5   2      302.74      292.69      1.94 o 
  -2   5   2      220.11      228.55      3.24 o 
  -1   5   2      282.76      321.70      7.05 o 
   0   5   2       93.80      116.61      1.07 o 
   1   5   2      112.19      101.33      1.69 o 
   2   5   2       35.77       31.96      1.13 o 
   3   5   2        4.14        3.13      0.54 o 
   4   5   2       10.72        9.77      0.80 o 
   5   5   2       17.13       14.97      1.94 o 
   6   5   2       27.70       30.67      1.29 o 
   7   5   2        0.16       -0.18      0.92 o 
  -6   6   2       20.68       21.42      2.57 o 
  -5   6   2       43.32       48.19      2.38 o 
  -4   6   2        4.18        4.16      1.72 o 
  -2   6   2        2.47        2.95      1.34 o 
  -1   6   2      193.93      184.09      2.06 o 
   0   6   2       31.91       49.93      0.94 o 
   1   6   2       93.13       87.23      1.23 o 
   2   6   2        0.01       -0.04      0.35 o 
   3   6   2       62.92       66.52      1.86 o 
   4   6   2       90.04       88.35      1.85 o 
   5   6   2       10.61       10.45      1.36 o 
   6   6   2       14.96       18.11      1.75 o 
   7   6   2        0.21       -0.10      1.41 o 
  -6   7   2       24.16       25.19      2.78 o 
  -5   7   2        0.03       -0.85      4.92 o 
  -4   7   2       14.81       14.99      1.95 o 
  -2   7   2       83.29       82.14      2.48 o 
  -1   7   2       46.17       47.77      1.59 o 
   0   7   2        0.70       -0.38      0.38 o 
   1   7   2       21.64       18.56      0.82 o 
   2   7   2       50.61       53.27      1.20 o 
   3   7   2       20.39       19.21      0.86 o 
   4   7   2       27.39       27.39      2.19 o 
   5   7   2        1.22        0.37      1.61 o 
   6   7   2        0.01        0.03      1.08 o 
  -5   8   2        8.49        8.66      2.76 o 
  -4   8   2       24.84       22.82      2.36 o 
  -2   8   2       70.55       77.94      2.60 o 
  -1   8   2        0.05       -0.33      0.33 o 
   0   8   2       16.83       21.10      0.93 o 
   1   8   2        2.38        1.21      0.78 o 
   2   8   2        3.54        1.87      0.98 o 
   3   8   2        3.16        3.12      0.97 o 
   4   8   2        0.14       -0.61      0.61 o 
   5   8   2        6.14        5.39      1.51 o 
  -4   9   2       12.75       17.19      2.67 o 
  -2   9   2       21.27       23.12      1.64 o 
  -1   9   2        4.56        3.41      1.41 o 
   0   9   2        0.01       -0.66      1.03 o 
   1   9   2        5.09        4.97      1.10 o 
   2   9   2        4.07        3.63      1.20 o 
   3   9   2        3.88        2.86      1.50 o 
   4   9   2        1.16        0.32      1.00 o 
  -3  10   2       24.48       25.33      3.91 o 
  -2  10   2        4.22        4.03      2.08 o 
  -1  10   2       11.66        8.81      1.68 o 
   0  10   2        4.25        3.48      1.27 o 
   1  10   2        0.04        0.01      1.02 o 
   2  10   2       10.55       11.65      1.48 o 
   3  10   2        0.25        0.37      1.94 o 
  -1  11   2        1.81        2.90      2.70 o 
   0  11   2        7.36        7.62      1.76 o 
   1  11   2        1.95        1.10      1.68 o 
  -1 -10   3        9.04        8.62      2.42 o 
   0 -10   3       36.02       42.83      2.58 o 
   1 -10   3        6.93        0.48      2.49 o 
   2 -10   3        8.21        8.52      2.89 o 
  -3  -9   3        2.52        2.00      2.51 o 
  -2  -9   3        0.61       -0.74      0.74 o 
  -1  -9   3       18.89       20.43      1.91 o 
   0  -9   3       16.07       15.93      1.46 o 
   1  -9   3       64.39       62.21      2.22 o 
   2  -9   3        0.59       -1.27      1.51 o 
   3  -9   3        1.71        0.40      2.15 o 
   4  -9   3       13.73       14.25      2.31 o 
  -4  -8   3        0.04        0.35      2.23 o 
  -3  -8   3       15.92       15.19      1.66 o 
  -2  -8   3        3.91        3.84      1.72 o 
  -1  -8   3       42.93       48.32      3.28 o 
   0  -8   3        0.33        0.24      0.77 o 
   1  -8   3        9.64        9.03      1.24 o 
   2  -8   3       24.12       18.72      1.55 o 
   3  -8   3        2.07        1.56      1.59 o 
   4  -8   3       10.96       11.55      1.51 o 
   5  -8   3        1.09       -0.36      1.70 o 
  -5  -7   3        0.53       -0.25      0.94 o 
  -4  -7   3        2.72        2.12      1.51 o 
  -3  -7   3       20.53       20.68      1.29 o 
  -2  -7   3       10.09       10.49      1.45 o 
  -1  -7   3        0.53       -1.02      1.02 o 
   0  -7   3      194.20      193.28      1.99 o 
   1  -7   3        0.05        0.82      0.84 o 
   2  -7   3       33.15       28.67      1.14 o 
   3  -7   3       64.91       68.49      1.80 o 
   4  -7   3        0.67        0.46      1.16 o 
   5  -7   3        3.42        1.38      1.84 o 
   6  -7   3        1.60        0.47      2.53 o 
  -6  -6   3        1.53        1.69      2.14 o 
  -5  -6   3        0.09       -1.13      1.13 o 
  -4  -6   3       10.09        8.13      1.20 o 
  -3  -6   3        0.59        0.46      0.58 o 
  -2  -6   3      183.48      189.28      2.25 o 
  -1  -6   3       11.91       14.98      0.72 o 
   0  -6   3      298.20      299.50      1.63 o 
   1  -6   3        8.45        7.82      0.74 o 
   2  -6   3       15.31       12.26      0.86 o 
   3  -6   3       63.34       60.06      1.19 o 
   4  -6   3        4.74        3.69      1.14 o 
   5  -6   3        7.93        6.98      1.52 o 
   6  -6   3        0.01       -1.18      1.18 o 
  -6  -5   3        8.18        9.38      1.79 o 
  -5  -5   3        0.12       -0.15      0.27 o 
  -4  -5   3       82.07       77.80      2.98 o 
  -3  -5   3        0.03       -0.04      0.74 o 
  -2  -5   3      177.25      180.54      1.88 o 
  -1  -5   3        0.78        1.56      0.50 o 
   0  -5   3       46.91       46.90      0.88 o 
   1  -5   3        6.75        5.51      0.62 o 
   2  -5   3       19.83       19.03      0.79 o 
   3  -5   3        5.08        5.30      1.30 o 
   4  -5   3       78.86       85.98      1.80 o 
   5  -5   3       33.80       35.55      2.05 o 
   6  -5   3        0.73        0.71      1.72 o 
   7  -5   3       16.39       18.10      2.75 o 
  -6  -4   3        6.59        4.13      1.56 o 
  -5  -4   3        1.09        0.42      0.70 o 
  -4  -4   3      110.13      117.11      1.92 o 
  -3  -4   3       59.63       57.07      0.87 o 
  -2  -4   3      150.29      140.62      1.57 o 
  -1  -4   3        8.95        9.98      0.37 o 
   0  -4   3        2.18        3.64      0.42 o 
   1  -4   3      126.13      135.91      1.68 o 
   2  -4   3       81.61       94.02      1.09 o 
   3  -4   3       21.94       17.05      0.71 o 
   4  -4   3       61.67       55.67      1.53 o 
   5  -4   3       81.27       73.62      3.43 o 
   6  -4   3        0.68        0.70      0.85 o 
   7  -4   3        8.19        7.74      1.47 o 
  -7  -3   3       10.65       14.61      2.14 o 
  -6  -3   3        2.25        0.31      1.36 o 
  -5  -3   3        9.75        8.51      1.13 o 
  -4  -3   3       78.79       78.86      1.12 o 
  -3  -3   3      112.68      123.85      1.33 o 
  -2  -3   3        7.46        9.31      0.47 o 
  -1  -3   3        2.22        1.28      0.24 o 
   0  -3   3        6.03       11.62      0.36 o 
   1  -3   3      137.43      157.62      2.71 o 
   2  -3   3      162.28      156.90      1.19 o 
   3  -3   3       30.34       38.12      0.74 o 
   4  -3   3       41.06       41.29      1.28 o 
   5  -3   3        6.33        7.07      0.95 o 
   6  -3   3        7.03        9.18      1.12 o 
   7  -3   3        0.95        0.20      0.59 o 
   8  -3   3        8.67        9.55      2.41 o 
  -7  -2   3        2.48        1.85      3.34 o 
  -6  -2   3        2.66        1.65      1.69 o 
  -5  -2   3       72.26       78.21      1.87 o 
  -4  -2   3        0.24       -0.46      0.46 o 
  -3  -2   3       93.75       89.00      1.14 o 
  -2  -2   3      460.97      508.60      3.86 o 
  -1  -2   3      595.33      621.31      2.79 o 
   0  -2   3      211.55      236.85      2.75 o 
   1  -2   3      173.30      168.34      2.15 o 
   2  -2   3       64.63       58.45      0.66 o 
   3  -2   3       19.07       16.97      0.66 o 
   4  -2   3       71.40       64.60      0.77 o 
   5  -2   3        2.33        2.86      0.86 o 
   6  -2   3       25.04       25.67      1.04 o 
   7  -2   3        4.53        2.34      1.63 o 
   8  -2   3        3.34        1.54      2.09 o 
  -7  -1   3        0.36       -1.35      1.57 o 
  -6  -1   3       48.04       49.22      1.75 o 
  -5  -1   3      193.74      212.16      2.82 o 
  -4  -1   3      391.91      427.02      5.49 o 
  -3  -1   3       44.65       41.73      0.82 o 
  -2  -1   3      135.87      125.48      0.84 o 
  -1  -1   3      687.18      655.04      3.96 o 
   0  -1   3      114.59      138.09      0.85 o 
   1  -1   3       60.25       54.65      0.94 o 
   2  -1   3      204.01      220.69      1.38 o 
   3  -1   3      362.32      330.58      3.40 o 
   4  -1   3       24.81       25.04      0.70 o 
   5  -1   3       71.95       78.67      1.14 o 
   6  -1   3       29.09       26.12      1.12 o 
   7  -1   3       13.97       14.88      1.45 o 
   8  -1   3        1.25        1.26      2.19 o 
  -7   0   3        2.25        1.99      2.13 o 
  -6   0   3       74.01       81.90      2.09 o 
  -5   0   3      139.23      146.84      3.44 o 
  -4   0   3      479.77      493.49      7.20 o 
  -3   0   3        8.99        9.45      0.38 o 
  -2   0   3      178.08      208.72      1.15 o 
  -1   0   3      531.51      490.67      3.21 o 
   0   0   3      795.48      788.74      3.85 o 
   1   0   3     1445.44     1525.71      3.40 o 
   2   0   3       30.36       30.35      0.48 o 
   3   0   3      521.60      502.13      2.63 o 
   4   0   3        1.00       -0.12      0.29 o 
   5   0   3      143.50      151.97      1.66 o 
   6   0   3       15.36       14.30      1.07 o 
   7   0   3        7.14        5.57      1.42 o 
   8   0   3        0.00       -0.61      0.61 o 
  -7   1   3        1.47        2.49      1.66 o 
  -6   1   3       47.87       50.08      1.20 o 
  -5   1   3       83.80       88.95      1.30 o 
  -4   1   3      496.11      526.39      2.69 o 
  -3   1   3        1.59        1.31      0.36 o 
  -2   1   3      103.25      119.98      1.95 o 
  -1   1   3        6.21        7.66      0.45 o 
   0   1   3     1198.95     1233.99      5.06 o 
   1   1   3     4049.66     4124.68     15.88 o 
   2   1   3       82.85       79.31      0.91 o 
   3   1   3        0.03        0.01      0.12 o 
   4   1   3       61.56       63.92      0.98 o 
   5   1   3       53.11       57.80      1.14 o 
   6   1   3        4.91        2.43      1.07 o 
   7   1   3        4.30        3.45      1.34 o 
   8   1   3        0.05       -0.06      2.17 o 
  -7   2   3        2.36        3.69      2.00 o 
  -6   2   3       19.93       20.71      1.29 o 
  -5   2   3      346.41      352.14      2.71 o 
  -4   2   3       50.54       57.20      1.10 o 
  -3   2   3       30.18       42.55      2.16 o 
  -2   2   3      254.10      250.89      3.56 o 
  -1   2   3      311.78      313.28      4.00 o 
   0   2   3      715.51      742.79      3.25 o 
   1   2   3      726.10      705.18      3.84 o 
   2   2   3        6.00       10.12      0.27 o 
   3   2   3       14.78       15.82      0.41 o 
   4   2   3      131.81      129.04      1.62 o 
   5   2   3       88.13       96.26      1.90 o 
   6   2   3       11.79       10.69      1.05 o 
   7   2   3        6.38        6.06      1.61 o 
   8   2   3        0.03       -1.06      2.18 o 
  -7   3   3        5.88        7.35      1.93 o 
  -6   3   3        5.00        4.78      1.33 o 
  -5   3   3      356.47      365.58      2.70 o 
  -4   3   3       28.90       26.18      1.87 o 
  -3   3   3       10.09        7.52      0.81 o 
  -2   3   3        1.06        0.68      0.35 o 
  -1   3   3      130.51      150.07      1.15 o 
   0   3   3      346.15      329.77      4.80 o 
   1   3   3       79.98       75.77      0.80 o 
   2   3   3       24.60       20.97      0.59 o 
   3   3   3        6.44        4.14      0.38 o 
   4   3   3        3.04        2.78      0.62 o 
   5   3   3        1.84        1.32      0.90 o 
   6   3   3        4.03        3.34      1.08 o 
   7   3   3        0.97        1.36      1.36 o 
   8   3   3        1.49        0.75      1.00 o 
  -7   4   3       14.89       15.74      2.22 o 
  -6   4   3       32.78       30.49      1.50 o 
  -5   4   3       26.25       30.12      1.18 o 
  -4   4   3      110.63      103.56      1.90 o 
  -3   4   3      228.40      230.41      2.31 o 
  -2   4   3        3.84        6.03      1.17 o 
  -1   4   3       53.28       45.16      0.83 o 
   0   4   3      190.09      219.19      3.45 o 
   1   4   3      924.51      920.24      2.95 o 
   2   4   3      140.42      140.63      1.07 o 
   3   4   3        0.18       -0.39      0.44 o 
   4   4   3        0.08        0.01      0.19 o 
   5   4   3        4.07        3.75      0.92 o 
   6   4   3       15.91       16.50      1.19 o 
   7   4   3        0.02        0.47      1.40 o 
  -6   5   3       57.59       57.29      2.59 o 
  -5   5   3       25.66       20.66      1.89 o 
  -4   5   3      188.83      195.15      2.52 o 
  -3   5   3      190.09      203.81      2.40 o 
  -2   5   3       50.92       58.14      2.59 o 
  -1   5   3      134.66      136.57      1.56 o 
   0   5   3       36.91       36.04      0.65 o 
   1   5   3      458.90      421.80      4.12 o 
   2   5   3      103.62      105.26      0.91 o 
   3   5   3        0.03       -0.04      0.46 o 
   4   5   3        7.59        5.10      0.74 o 
   5   5   3       24.14       21.57      1.69 o 
   6   5   3        6.49        7.24      1.30 o 
   7   5   3        0.77        0.34      1.36 o 
  -6   6   3       33.57       32.65      2.74 o 
  -5   6   3       27.40       19.60      2.19 o 
  -4   6   3       91.51       87.62      2.64 o 
  -3   6   3      131.57      132.40      3.55 o 
  -2   6   3       14.01       11.75      1.44 o 
  -1   6   3       24.85       21.18      1.12 o 
   0   6   3      141.09      136.15      1.35 o 
   1   6   3      141.71      140.11      1.15 o 
   2   6   3        0.27        1.02      0.59 o 
   3   6   3       25.35       20.40      0.86 o 
   4   6   3        7.05        7.21      1.14 o 
   5   6   3       63.21       62.87      1.81 o 
   6   6   3        5.15        8.69      1.34 o 
   7   6   3        3.75        5.30      1.88 o 
  -6   7   3        4.24        5.58      3.14 o 
  -5   7   3        8.00        4.69      2.68 o 
  -4   7   3        5.90        5.61      2.13 o 
  -3   7   3        5.68        5.66      1.60 o 
  -2   7   3       32.24       30.99      1.86 o 
  -1   7   3       24.46       22.32      1.84 o 
   0   7   3        7.78        7.85      0.64 o 
   1   7   3       51.59       46.87      1.01 o 
   2   7   3       51.97       54.73      1.03 o 
   3   7   3       72.33       76.44      1.44 o 
   4   7   3       34.49       38.57      1.35 o 
   5   7   3       15.51       14.21      1.65 o 
   6   7   3        0.44       -0.84      1.96 o 
  -5   8   3        1.65       -0.38      5.21 o 
  -4   8   3        0.29        0.96      2.26 o 
  -3   8   3       24.00       24.38      2.00 o 
  -2   8   3       45.81       49.79      2.30 o 
  -1   8   3        0.00       -0.64      0.64 o 
   0   8   3        9.80       11.17      1.01 o 
   1   8   3        1.42        0.38      0.71 o 
   2   8   3       13.15       11.77      0.97 o 
   3   8   3       25.20       22.33      1.65 o 
   4   8   3        0.01       -0.48      1.03 o 
   5   8   3        1.40       -1.01      2.73 o 
  -4   9   3        4.49        3.40      2.70 o 
  -3   9   3       28.80       34.50      2.40 o 
  -2   9   3        5.66        7.96      1.78 o 
  -1   9   3        0.19       -1.47      1.47 o 
   0   9   3        5.78        5.64      1.08 o 
   1   9   3       14.06       13.98      1.07 o 
   2   9   3       12.05       11.43      1.16 o 
   3   9   3        8.75       10.40      1.63 o 
   4   9   3       15.97       14.65      1.59 o 
   5   9   3        0.01       -1.23      1.32 o 
  -3  10   3       16.82       22.16      4.26 o 
  -2  10   3        0.15       -1.59      1.59 o 
  -1  10   3       17.54       18.38      1.91 o 
   0  10   3        3.37        2.64      1.29 o 
   1  10   3       19.78       18.00      1.37 o 
   2  10   3        2.06        0.27      0.79 o 
   3  10   3        2.53        4.34      1.84 o 
  -1  11   3       14.40       13.71      2.26 o 
   0  11   3        0.14       -0.83      1.44 o 
   1  11   3       12.42       15.19      1.95 o 
   0 -10   4        1.76       -0.23      1.17 o 
  -2  -9   4        0.40       -1.80      2.74 o 
  -1  -9   4       29.19       32.78      2.05 o 
   0  -9   4        0.56       -0.94      1.32 o 
   1  -9   4        2.90        5.96      2.30 o 
   2  -9   4        1.51        1.27      1.99 o 
   3  -9   4        7.05        7.38      1.92 o 
   4  -9   4        1.39        2.22      2.91 o 
  -4  -8   4        0.25       -0.78      1.26 o 
  -3  -8   4        3.71        4.81      2.29 o 
  -2  -8   4       22.26       25.62      2.58 o 
  -1  -8   4       44.16       47.38      1.46 o 
   0  -8   4        5.69        3.52      1.50 o 
   1  -8   4        5.02        1.52      1.52 o 
   2  -8   4        0.37       -0.36      1.10 o 
   3  -8   4        6.20        5.30      1.62 o 
   4  -8   4        1.24        1.07      1.57 o 
   5  -8   4        0.35       -1.34      1.34 o 
  -5  -7   4        0.16       -0.85      1.75 o 
  -4  -7   4        6.47        5.73      1.69 o 
  -3  -7   4        1.98        0.36      1.08 o 
  -2  -7   4       55.11       58.43      2.14 o 
  -1  -7   4        5.50        4.24      1.16 o 
   0  -7   4       19.79       18.89      0.93 o 
   1  -7   4       37.07       32.61      1.25 o 
   2  -7   4       33.77       35.31      1.13 o 
   3  -7   4        4.05        3.16      1.47 o 
   4  -7   4        0.39       -0.79      1.20 o 
   5  -7   4       10.66       11.08      1.62 o 
   6  -7   4        0.41       -0.54      1.48 o 
  -5  -6   4        1.10        0.83      0.94 o 
  -4  -6   4       47.05       52.70      1.45 o 
  -3  -6   4       10.39        9.20      1.10 o 
  -2  -6   4       65.82       67.33      1.50 o 
  -1  -6   4       99.15       95.56      2.50 o 
   0  -6   4      211.42      217.04      1.68 o 
   1  -6   4        7.97        8.02      1.14 o 
   2  -6   4       11.38       10.26      0.88 o 
   3  -6   4       10.37        8.15      1.01 o 
   4  -6   4        8.02        8.26      1.16 o 
   5  -6   4       34.27       31.23      1.76 o 
   6  -6   4        2.21        2.55      1.81 o 
  -6  -5   4        0.19        0.86      1.89 o 
  -5  -5   4       19.90       23.40      1.50 o 
  -4  -5   4      101.45      105.69      1.43 o 
  -3  -5   4      112.75      119.12      1.99 o 
  -2  -5   4       71.00       71.09      1.11 o 
  -1  -5   4      161.11      158.21      1.15 o 
   0  -5   4      246.82      232.81      1.89 o 
   1  -5   4       17.75       17.99      0.70 o 
   2  -5   4        3.91        4.74      0.76 o 
   3  -5   4       14.54       16.47      0.88 o 
   4  -5   4       78.00       81.19      1.76 o 
   5  -5   4       16.17       14.92      2.18 o 
   6  -5   4       21.63       23.65      1.48 o 
   7  -5   4        0.69        1.06      1.05 o 
  -6  -4   4        5.49        7.10      1.74 o 
  -5  -4   4       79.20       80.09      3.18 o 
  -4  -4   4       65.39       58.49      1.09 o 
  -3  -4   4      109.56      112.83      1.66 o 
  -2  -4   4        3.77        2.37      0.54 o 
  -1  -4   4      461.58      459.54      3.50 o 
   0  -4   4      115.02      127.25      0.98 o 
   1  -4   4       64.15       48.02      0.77 o 
   2  -4   4       42.06       42.64      0.87 o 
   3  -4   4        7.57        5.40      0.63 o 
   4  -4   4      283.45      264.14      3.13 o 
   5  -4   4        7.41        6.67      1.27 o 
   6  -4   4       29.31       29.37      1.82 o 
   7  -4   4        1.56        1.99      1.56 o 
  -6  -3   4        4.96        4.39      1.50 o 
  -5  -3   4       84.96       92.78      1.61 o 
  -4  -3   4       80.55       87.08      1.20 o 
  -3  -3   4      113.02      105.19      3.06 o 
  -2  -3   4        1.83        1.30      0.33 o 
  -1  -3   4      157.18      129.28      0.89 o 
   0  -3   4      114.15      109.71      0.77 o 
   1  -3   4       25.10       20.13      0.85 o 
   2  -3   4       85.27       77.51      0.94 o 
   3  -3   4       17.23       14.59      0.60 o 
   4  -3   4       48.05       46.96      1.37 o 
   5  -3   4       11.95       11.83      0.96 o 
   6  -3   4       16.35       19.84      1.14 o 
   7  -3   4        6.17        5.52      1.36 o 
  -7  -2   4        1.08        0.20      0.85 o 
  -6  -2   4        2.68        0.92      2.05 o 
  -5  -2   4       24.11       18.02      1.20 o 
  -4  -2   4      342.81      363.91      4.57 o 
  -3  -2   4        3.85        2.18      0.45 o 
  -2  -2   4      284.25      331.53      1.70 o 
  -1  -2   4        0.25        0.17      0.18 o 
   0  -2   4      509.71      545.57      7.58 o 
   1  -2   4      234.56      249.29      1.38 o 
   2  -2   4      424.67      450.78      1.84 o 
   3  -2   4       32.41       28.64      0.97 o 
   4  -2   4        0.22       -0.21      0.44 o 
   5  -2   4       99.29       93.48      1.44 o 
   6  -2   4        4.33        2.67      1.03 o 
   7  -2   4        1.95        1.24      1.64 o 
   8  -2   4        0.04       -1.56      1.56 o 
  -7  -1   4       10.86       10.74      2.32 o 
  -6  -1   4       15.00       16.68      1.72 o 
  -5  -1   4      106.42      113.52      2.33 o 
  -4  -1   4      686.67      721.83     10.13 o 
  -3  -1   4        4.74        2.52      0.42 o 
  -2  -1   4      457.50      501.56      5.07 o 
  -1  -1   4      345.96      378.29      1.81 o 
   0  -1   4      413.89      380.60      2.07 o 
   1  -1   4      539.48      479.98      3.66 o 
   2  -1   4        7.59        5.92      0.32 o 
   3  -1   4        2.41        2.74      0.51 o 
   4  -1   4      219.07      219.70      1.73 o 
   5  -1   4       87.16       97.26      1.53 o 
   6  -1   4        1.61        2.06      0.97 o 
   7  -1   4        0.63       -0.20      1.11 o 
   8  -1   4        0.04       -0.41      1.06 o 
  -7   0   4       13.72       13.40      1.69 o 
  -6   0   4       54.64       54.79      1.50 o 
  -5   0   4      189.35      196.26      5.70 o 
  -4   0   4      101.22      106.79      2.39 o 
  -3   0   4       52.95       56.26      0.90 o 
  -2   0   4      485.28      468.01      5.25 o 
  -1   0   4      776.74      786.29      5.45 o 
   0   0   4       37.36       38.45      0.66 o 
   1   0   4      255.49      280.42      3.64 o 
   2   0   4      398.72      353.15      3.09 o 
   3   0   4      247.38      259.94      1.56 o 
   4   0   4      306.20      292.65      3.14 o 
   5   0   4      105.04      102.85      1.43 o 
   6   0   4        2.42        1.79      1.10 o 
   7   0   4        0.36       -0.69      1.57 o 
   8   0   4        0.01       -1.30      1.32 o 
  -7   1   4        5.94        4.85      2.06 o 
  -6   1   4       10.84        9.62      1.39 o 
  -5   1   4      234.06      244.88      2.59 o 
  -4   1   4       24.46       21.04      1.08 o 
  -3   1   4      246.22      299.78      1.57 o 
  -2   1   4       26.88       25.31      0.71 o 
  -1   1   4      169.27      167.24      2.28 o 
   0   1   4      861.91      861.50      7.05 o 
   1   1   4       10.68        9.30      0.23 o 
   2   1   4     1101.88     1155.28      3.98 o 
   3   1   4      122.25      133.75      1.69 o 
   4   1   4       18.74       19.33      1.25 o 
   5   1   4        0.42        0.13      0.21 o 
   6   1   4       11.29       11.13      1.03 o 
   7   1   4        2.41        2.29      1.27 o 
   8   1   4        2.33        3.76      1.80 o 
  -7   2   4        1.89        0.26      1.23 o 
  -6   2   4        5.59        2.49      1.61 o 
  -5   2   4       47.97       51.15      2.06 o 
  -4   2   4       63.12       55.14      1.35 o 
  -3   2   4      230.16      239.03      3.13 o 
  -2   2   4       11.65       18.27      0.83 o 
  -1   2   4      126.36      151.17      1.59 o 
   0   2   4      188.16      200.87      1.12 o 
   1   2   4       92.39      120.99      1.27 o 
   2   2   4      827.35      851.20      6.52 o 
   3   2   4        0.16        0.75      0.41 o 
   4   2   4       15.38       18.08      0.64 o 
   5   2   4        0.07        0.48      1.09 o 
   6   2   4       50.16       44.55      1.52 o 
   7   2   4       11.18       12.96      1.63 o 
   8   2   4        1.53        1.49      1.61 o 
  -7   3   4        0.20        0.46      2.77 o 
  -6   3   4       60.62       59.64      2.03 o 
  -5   3   4        2.28        0.86      0.94 o 
  -4   3   4      107.95      102.22      2.33 o 
  -3   3   4       17.20       16.84      0.94 o 
  -2   3   4      132.34      155.73      1.36 o 
  -1   3   4        7.56       10.52      0.61 o 
   0   3   4       28.11       28.07      0.41 o 
   1   3   4       97.65       77.91      1.03 o 
   2   3   4      135.90      154.90      1.39 o 
   3   3   4      118.56      117.36      1.26 o 
   4   3   4        2.19        1.51      0.59 o 
   5   3   4        0.08        0.35      0.89 o 
   6   3   4       13.79       13.20      1.11 o 
   7   3   4        4.72        4.65      1.45 o 
   8   3   4        0.58        0.00      0.17 o 
  -7   4   4        0.03       -0.41      4.95 o 
  -6   4   4       54.09       51.15      6.56 o 
  -5   4   4       16.69       10.90      1.18 o 
  -4   4   4       44.87       40.73      1.48 o 
  -3   4   4        2.42        3.05      1.09 o 
  -2   4   4       40.27       34.44      1.17 o 
  -1   4   4        3.23        3.11      0.57 o 
   0   4   4       46.57       42.52      0.71 o 
   1   4   4      485.56      511.08      2.58 o 
   2   4   4       12.16       16.39      0.48 o 
   3   4   4       60.00       60.78      1.31 o 
   4   4   4       29.03       28.54      1.39 o 
   5   4   4       44.21       46.55      1.82 o 
   6   4   4        2.61        4.17      1.17 o 
   7   4   4        0.81        1.66      1.55 o 
  -6   5   4       10.47       13.82      1.83 o 
  -5   5   4       53.04       48.23      1.86 o 
  -4   5   4       41.02       44.07      1.82 o 
  -3   5   4       36.89       40.93      2.80 o 
  -2   5   4       45.12       44.47      1.47 o 
  -1   5   4       74.70       65.55      1.20 o 
   0   5   4      181.04      185.69      1.25 o 
   1   5   4      683.36      698.20      4.17 o 
   2   5   4      265.66      253.78      1.63 o 
   3   5   4       22.43       22.10      0.60 o 
   4   5   4        8.23        8.90      0.83 o 
   5   5   4       38.93       42.14      1.47 o 
   6   5   4        0.74       -0.33      1.05 o 
   7   5   4        5.50        5.27      1.72 o 
  -6   6   4        1.11        0.89      2.20 o 
  -5   6   4       22.80       17.93      2.45 o 
  -4   6   4       40.55       41.90      3.49 o 
  -3   6   4        0.01       -1.06      1.06 o 
  -2   6   4       55.85       58.19      2.08 o 
  -1   6   4       50.21       46.44      1.28 o 
   0   6   4      159.37      172.11      1.48 o 
   1   6   4      106.34       96.24      1.34 o 
   2   6   4       94.19       94.87      0.93 o 
   3   6   4       13.54       12.63      0.76 o 
   4   6   4       50.30       49.71      1.50 o 
   5   6   4       47.40       49.82      1.70 o 
   6   6   4        3.33        1.83      1.35 o 
   7   6   4       13.78       18.70      1.79 o 
  -5   7   4        3.46        1.85      2.70 o 
  -4   7   4        1.01        1.17      2.10 o 
  -3   7   4        0.38       -0.25      1.14 o 
  -2   7   4        8.35        8.77      1.63 o 
  -1   7   4        0.05       -0.23      0.65 o 
   0   7   4      189.62      188.04      1.49 o 
   1   7   4       35.79       32.56      0.99 o 
   2   7   4       78.20       73.96      1.31 o 
   3   7   4       44.58       48.47      1.33 o 
   4   7   4       57.01       60.31      1.62 o 
   5   7   4        5.10        4.78      1.71 o 
   6   7   4        0.00        0.14      2.00 o 
  -5   8   4        0.01       -1.45      2.50 o 
  -4   8   4        1.67        0.56      2.38 o 
  -3   8   4       10.43       13.46      1.84 o 
  -2   8   4       23.52       20.98      1.96 o 
  -1   8   4       13.95       17.09      1.81 o 
   0   8   4       34.26       29.89      1.00 o 
   1   8   4       55.78       61.66      1.16 o 
   2   8   4       10.10        9.46      1.14 o 
   3   8   4        5.69        7.17      1.21 o 
   4   8   4       21.14       21.65      1.35 o 
   5   8   4        3.02        0.09      0.41 o 
  -4   9   4        6.38        8.96      3.00 o 
  -3   9   4        5.25        7.64      2.22 o 
  -2   9   4        0.72        0.07      0.31 o 
  -1   9   4       24.91       28.27      1.70 o 
   0   9   4        2.14        1.12      0.99 o 
   1   9   4       33.02       37.23      1.15 o 
   2   9   4        1.37        0.27      0.60 o 
   3   9   4       14.25       13.50      1.50 o 
   4   9   4        0.15       -0.18      1.09 o 
   5   9   4        4.12        3.89      1.88 o 
  -3  10   4       14.08       17.89      2.67 o 
  -2  10   4        2.88        2.41      2.15 o 
  -1  10   4       17.35       19.19      2.13 o 
   0  10   4       23.87       24.25      1.50 o 
   1  10   4       10.48        8.85      1.59 o 
   2  10   4        0.01       -0.26      1.18 o 
   3  10   4       20.39       23.17      1.87 o 
   0  11   4        9.62       11.65      2.14 o 
   1  11   4        2.44        2.28      2.33 o 
  -2  -9   5        4.74        3.90      3.75 o 
  -1  -9   5        7.21        7.05      2.20 o 
   0  -9   5        9.44        9.66      2.39 o 
   1  -9   5        9.05        9.46      2.28 o 
   2  -9   5        3.60        3.36      3.40 o 
   3  -9   5        4.02        7.16      2.29 o 
  -3  -8   5        6.87        8.60      2.71 o 
  -2  -8   5       20.55       20.15      1.74 o 
  -1  -8   5        1.26        1.33      1.49 o 
   0  -8   5       33.46       36.34      1.54 o 
   1  -8   5        2.75        0.15      0.70 o 
   2  -8   5        4.68        3.46      1.48 o 
   3  -8   5        1.66        2.10      1.71 o 
   4  -8   5        0.15       -0.88      1.32 o 
  -4  -7   5        9.83        8.93      1.84 o 
  -3  -7   5       37.84       42.95      1.49 o 
  -2  -7   5       26.74       26.85      1.43 o 
  -1  -7   5        2.39        2.37      1.26 o 
   0  -7   5       30.87       28.32      1.25 o 
   1  -7   5       36.55       37.93      1.06 o 
   2  -7   5        8.07        9.65      1.19 o 
   3  -7   5        3.17        1.99      1.95 o 
   4  -7   5        8.61        8.00      1.33 o 
   5  -7   5       13.58       12.68      1.60 o 
  -5  -6   5        9.65        8.65      1.62 o 
  -4  -6   5        0.48        0.02      0.36 o 
  -3  -6   5       68.23       66.62      1.49 o 
  -2  -6   5        1.33       -0.42      0.49 o 
  -1  -6   5      177.87      186.59      2.03 o 
   0  -6   5       10.94       12.21      1.01 o 
   1  -6   5       97.13       98.63      1.43 o 
   2  -6   5       33.25       32.39      1.39 o 
   3  -6   5        0.26        0.06      0.83 o 
   4  -6   5       56.71       54.96      1.93 o 
   5  -6   5        7.02        7.03      1.41 o 
   6  -6   5        8.38        9.50      1.78 o 
  -5  -5   5       24.26       27.09      1.40 o 
  -4  -5   5       38.60       39.57      1.26 o 
  -3  -5   5       65.43       60.45      1.44 o 
  -2  -5   5        0.00       -0.12      0.43 o 
  -1  -5   5      537.48      529.96      5.17 o 
   0  -5   5        1.14        0.71      0.71 o 
   1  -5   5       28.64       26.61      0.81 o 
   2  -5   5        2.12        1.19      0.77 o 
   3  -5   5        9.18       11.07      0.87 o 
   4  -5   5       52.43       50.50      1.29 o 
   5  -5   5        3.32        0.24      1.79 o 
   6  -5   5       17.14       19.56      1.40 o 
   7  -5   5        6.60        6.66      1.83 o 
  -6  -4   5        7.14        7.61      2.01 o 
  -5  -4   5       22.86       18.06      1.48 o 
  -4  -4   5       45.87       47.86      0.95 o 
  -3  -4   5        1.79        2.34      0.87 o 
  -2  -4   5       71.97       75.39      2.42 o 
  -1  -4   5      284.59      289.86      1.88 o 
   0  -4   5       21.25       23.84      0.56 o 
   1  -4   5        0.26        0.11      0.58 o 
   2  -4   5       12.08       13.59      0.79 o 
   3  -4   5      100.85       97.29      1.14 o 
   4  -4   5       87.78       84.55      1.79 o 
   5  -4   5       43.54       38.36      1.24 o 
   6  -4   5       18.84       18.08      1.37 o 
   7  -4   5        2.00        2.41      1.56 o 
  -6  -3   5       14.40       14.49      1.75 o 
  -5  -3   5        0.07       -0.93      0.93 o 
  -4  -3   5       25.84       24.69      0.87 o 
  -3  -3   5        2.76        1.85      0.57 o 
  -2  -3   5      298.56      298.59      2.26 o 
  -1  -3   5        0.10        0.13      0.14 o 
   0  -3   5       15.64       12.98      0.39 o 
   1  -3   5        1.53        2.88      0.35 o 
   2  -3   5        9.51        8.55      0.58 o 
   3  -3   5       78.62       82.42      0.98 o 
   4  -3   5        9.25        7.93      0.73 o 
   5  -3   5       45.31       51.98      1.27 o 
   6  -3   5        4.59        5.63      1.17 o 
   7  -3   5        0.66        0.31      1.27 o 
  -6  -2   5        1.92       -1.11      2.01 o 
  -5  -2   5       37.03       35.84      1.76 o 
  -4  -2   5        0.24       -0.54      1.41 o 
  -3  -2   5       17.06       17.22      0.58 o 
  -2  -2   5      168.41      160.52      0.96 o 
  -1  -2   5      996.64     1078.95      2.86 o 
   0  -2   5       86.83       86.58      0.78 o 
   1  -2   5      109.68      129.14      1.24 o 
   2  -2   5       58.75       58.96      0.73 o 
   3  -2   5      143.84      139.85      3.10 o 
   4  -2   5       70.47       63.46      1.16 o 
   5  -2   5       83.51       80.28      1.39 o 
   6  -2   5        0.05       -0.48      0.99 o 
   7  -2   5        0.00       -0.29      0.67 o 
   8  -2   5        0.01       -0.72      0.98 o 
  -7  -1   5        0.58        1.53      2.49 o 
  -6  -1   5        3.72        1.38      1.76 o 
  -5  -1   5      186.61      202.87      2.16 o 
  -4  -1   5        1.74        3.11      0.79 o 
  -3  -1   5      108.79      125.22      1.23 o 
  -2  -1   5       30.00       24.03      0.53 o 
  -1  -1   5      976.74      993.72      2.30 o 
   0  -1   5      437.44      404.03      3.09 o 
   1  -1   5      160.26      184.71      2.06 o 
   2  -1   5        0.26        0.18      0.27 o 
   3  -1   5        8.27        6.68      0.41 o 
   4  -1   5      165.94      163.12      2.61 o 
   5  -1   5       27.98       40.69      1.23 o 
   6  -1   5       19.33       20.25      1.04 o 
   7  -1   5        0.85        1.98      2.50 o 
   8  -1   5        0.81       -0.25      1.71 o 
  -7   0   5        0.22       -0.13      0.82 o 
  -6   0   5        7.79        4.52      1.41 o 
  -5   0   5      163.13      168.01      2.43 o 
  -4   0   5       68.11       71.23      1.32 o 
  -3   0   5       52.76       53.98      0.58 o 
  -2   0   5      253.48      279.66      2.45 o 
  -1   0   5      198.89      214.29      1.51 o 
   0   0   5      190.62      173.03      2.32 o 
   1   0   5      253.60      279.67      2.62 o 
   2   0   5      800.64      890.67      2.63 o 
   3   0   5      172.29      182.59      2.19 o 
   4   0   5      427.18      417.60      1.92 o 
   5   0   5       22.49       22.72      0.95 o 
   6   0   5       60.91       59.82      1.31 o 
   7   0   5        3.78        3.64      1.43 o 
   8   0   5        0.57       -0.08      1.47 o 
  -7   1   5        3.21        2.16      2.27 o 
  -6   1   5        4.13        3.26      1.52 o 
  -5   1   5       11.22       12.14      1.60 o 
  -4   1   5        3.66        3.44      0.96 o 
  -3   1   5      142.67      147.98      2.11 o 
  -2   1   5      182.83      201.39      1.15 o 
  -1   1   5       34.79       30.81      0.48 o 
   0   1   5       47.45       48.62      0.68 o 
   1   1   5      324.88      306.48      1.81 o 
   2   1   5     2001.86     2167.47      8.16 o 
   3   1   5       88.50       80.63      2.65 o 
   4   1   5       78.42       85.03      1.18 o 
   5   1   5        5.91        6.10      0.89 o 
   6   1   5       28.72       35.14      2.01 o 
   7   1   5        1.45        1.08      1.27 o 
   8   1   5        3.96        3.41      1.78 o 
  -7   2   5        5.50        4.75      2.49 o 
  -6   2   5        2.96        1.13      2.36 o 
  -5   2   5        0.99        0.82      1.41 o 
  -4   2   5       43.07       40.05      1.10 o 
  -3   2   5       83.34       85.45      2.73 o 
  -2   2   5       11.83       14.43      0.83 o 
  -1   2   5       92.76      109.29      1.05 o 
   0   2   5       59.64       74.05      0.69 o 
   1   2   5      766.31      849.08      7.40 o 
   2   2   5      639.87      638.10      3.17 o 
   3   2   5        2.62        1.93      0.45 o 
   4   2   5       19.96       22.85      0.68 o 
   5   2   5      244.91      240.50      2.50 o 
   6   2   5       17.87       16.84      1.01 o 
   7   2   5        0.46        1.29      1.27 o 
   8   2   5        5.37        5.64      1.73 o 
  -7   3   5        1.48       -0.28      2.05 o 
  -6   3   5        2.61        6.46      1.98 o 
  -5   3   5       50.08       44.95      1.62 o 
  -4   3   5      151.20      152.69      4.30 o 
  -3   3   5        8.21        7.20      0.95 o 
  -2   3   5       69.84       76.48      1.39 o 
  -1   3   5      112.61      122.05      1.21 o 
   0   3   5       91.76       89.15      1.22 o 
   1   3   5     1430.11     1502.26     10.09 o 
   2   3   5      184.05      199.17      1.13 o 
   3   3   5        1.72        1.80      0.56 o 
   4   3   5        0.07        0.23      0.47 o 
   5   3   5      138.34      152.72      3.93 o 
   6   3   5        0.98        1.87      1.10 o 
   7   3   5        0.18       -0.17      1.34 o 
   8   3   5        0.71        0.90      1.25 o 
  -6   4   5       11.79       16.22      2.02 o 
  -5   4   5       22.25       16.75      1.24 o 
  -4   4   5       63.24       58.85      4.04 o 
  -3   4   5        8.13        5.50      1.15 o 
  -2   4   5        5.41        5.93      0.71 o 
  -1   4   5        0.00       -0.09      0.23 o 
   0   4   5       92.41       93.76      0.97 o 
   1   4   5      197.26      185.66      1.22 o 
   2   4   5      358.76      374.01      1.92 o 
   3   4   5       44.77       44.64      0.96 o 
   4   4   5      101.23      100.71      1.38 o 
   5   4   5       23.18       24.54      0.83 o 
   6   4   5        2.32        1.13      1.22 o 
   7   4   5        8.85       12.42      1.65 o 
  -6   5   5        3.26        3.25      3.11 o 
  -5   5   5       19.39       22.05      1.73 o 
  -4   5   5        0.12        0.30      1.05 o 
  -3   5   5       79.22       82.61      3.31 o 
  -2   5   5       36.24       36.49      1.45 o 
  -1   5   5        0.09        0.01      0.35 o 
   0   5   5      430.75      435.48      2.55 o 
   1   5   5      152.60      146.94      1.18 o 
   2   5   5      444.87      432.24      2.60 o 
   3   5   5       76.73       76.44      1.46 o 
   4   5   5       87.97       90.79      1.67 o 
   5   5   5       20.70       15.27      0.96 o 
   6   5   5        4.50        4.31      1.30 o 
   7   5   5        8.37       11.50      1.74 o 
  -6   6   5        0.00       -0.67      1.66 o 
  -5   6   5       14.43       13.60      2.56 o 
  -4   6   5        0.35       -0.78      0.81 o 
  -3   6   5       78.83       76.60      1.94 o 
  -2   6   5      213.71      203.85      4.83 o 
  -1   6   5       17.61       14.55      1.49 o 
   0   6   5      129.86      131.32      2.36 o 
   1   6   5      128.90      143.77      1.26 o 
   2   6   5       83.79       90.39      1.20 o 
   3   6   5        0.01       -0.38      0.52 o 
   4   6   5       59.84       60.46      1.14 o 
   5   6   5       24.96       22.52      1.12 o 
   6   6   5       19.68       22.65      1.45 o 
   7   6   5        2.78        5.56      1.79 o 
  -5   7   5        2.42        2.67      2.64 o 
  -4   7   5        1.02        0.89      2.18 o 
  -3   7   5        5.39        6.46      1.49 o 
  -2   7   5       40.09       32.97      1.88 o 
  -1   7   5       11.86       11.67      1.51 o 
   0   7   5        1.42        0.76      0.79 o 
   1   7   5      151.31      139.40      1.87 o 
   2   7   5       19.41       14.28      0.82 o 
   3   7   5       53.54       55.04      1.25 o 
   4   7   5        5.03        5.94      1.23 o 
   5   7   5        0.00       -0.83      0.83 o 
   6   7   5        6.91        9.57      1.98 o 
  -4   8   5        0.94        0.52      2.60 o 
  -3   8   5        6.42        4.96      1.91 o 
  -2   8   5        0.16       -0.06      0.98 o 
  -1   8   5       42.57       40.66      2.11 o 
   0   8   5        0.37        0.91      1.44 o 
   1   8   5       15.14       16.40      0.98 o 
   2   8   5        3.03        1.95      1.11 o 
   3   8   5       17.66       17.07      1.49 o 
   4   8   5        1.72        2.34      1.43 o 
   5   8   5        0.39       -0.85      0.98 o 
  -4   9   5        0.61       -0.81      1.67 o 
  -3   9   5        0.20       -1.59      1.59 o 
  -2   9   5       10.83       12.33      2.34 o 
  -1   9   5       14.91       14.72      1.73 o 
   0   9   5        9.05       10.37      1.32 o 
   1   9   5        0.18        0.71      1.62 o 
   2   9   5       25.98       26.14      1.41 o 
   3   9   5        3.36        3.46      1.45 o 
   4   9   5        3.42        2.04      1.96 o 
   5   9   5        0.12       -1.27      1.27 o 
  -2  10   5       23.98       24.75      2.27 o 
  -1  10   5        4.57        2.68      2.03 o 
   0  10   5       10.91       12.51      1.49 o 
   1  10   5        0.33        1.71      1.94 o 
   2  10   5        9.43        9.24      1.78 o 
   3  10   5        0.00       -0.96      1.51 o 
   0  11   5       10.15        9.09      3.12 o 
   1  11   5        1.72        2.77      2.42 o 
  -1  -9   6        0.01       -1.79      3.28 o 
   0  -9   6       17.92       17.85      2.05 o 
   1  -9   6        0.00       -1.18      2.55 o 
   2  -9   6        8.91       10.47      2.59 o 
  -2  -8   6        1.03        0.91      1.60 o 
  -1  -8   6       15.08       13.91      1.71 o 
   0  -8   6       18.19       16.97      1.61 o 
   1  -8   6        2.36        0.01      1.11 o 
   2  -8   6        6.16        5.34      2.45 o 
   3  -8   6        0.00        0.13      0.43 o 
   4  -8   6        6.91        6.87      1.61 o 
  -4  -7   6       10.98       11.11      4.15 o 
  -3  -7   6        0.98       -0.38      0.85 o 
  -2  -7   6        0.11       -0.72      0.94 o 
  -1  -7   6       63.17       64.39      4.28 o 
   0  -7   6        1.74        0.29      0.80 o 
   1  -7   6        5.20        5.67      1.62 o 
   2  -7   6        2.39       -0.01      0.26 o 
   3  -7   6       14.38       13.39      1.54 o 
   4  -7   6       17.75       17.62      1.37 o 
   5  -7   6        0.06        0.07      1.28 o 
  -4  -6   6       22.52       21.13      1.30 o 
  -3  -6   6        2.96        1.90      1.16 o 
  -2  -6   6        9.79        7.62      1.17 o 
  -1  -6   6       60.69       61.87      2.83 o 
   0  -6   6       44.97       44.28      1.26 o 
   1  -6   6       59.50       61.95      1.73 o 
   2  -6   6        0.23        0.27      0.90 o 
   3  -6   6       56.44       59.80      1.88 o 
   4  -6   6       31.75       29.69      1.51 o 
   5  -6   6        2.59        0.02      0.19 o 
   6  -6   6        6.33        5.91      2.15 o 
  -5  -5   6        1.68        0.31      0.44 o 
  -4  -5   6       20.06       19.39      1.11 o 
  -3  -5   6        2.85        0.92      1.06 o 
  -2  -5   6       49.77       46.11      1.08 o 
  -1  -5   6       60.70       62.67      1.35 o 
   0  -5   6       50.24       47.71      1.15 o 
   1  -5   6       97.74       97.23      2.46 o 
   2  -5   6        3.80        1.64      0.89 o 
   3  -5   6       32.62       32.36      0.98 o 
   4  -5   6        3.64        2.21      1.01 o 
   5  -5   6       21.80       21.70      1.36 o 
   6  -5   6        5.93        7.09      1.98 o 
  -5  -4   6       16.83       17.86      1.62 o 
  -4  -4   6        3.61        4.87      1.00 o 
  -3  -4   6       32.83       27.75      0.93 o 
  -2  -4   6       34.30       35.03      0.91 o 
  -1  -4   6       10.42       10.09      0.61 o 
   0  -4   6       57.13       50.22      0.93 o 
   1  -4   6       62.78       69.00      1.03 o 
   2  -4   6        1.03        0.73      0.75 o 
   3  -4   6       73.27       70.39      1.69 o 
   4  -4   6       22.43       20.90      1.21 o 
   5  -4   6       98.20       95.27      1.41 o 
   6  -4   6        3.00        4.45      2.28 o 
   7  -4   6        4.90        5.15      2.05 o 
  -6  -3   6        0.05       -0.12      0.53 o 
  -5  -3   6       16.29       19.28      1.49 o 
  -4  -3   6        0.03        0.18      0.73 o 
  -3  -3   6        9.01        6.86      0.63 o 
  -2  -3   6       53.37       49.49      0.68 o 
  -1  -3   6       35.84       36.85      0.60 o 
   0  -3   6       60.63       51.40      0.56 o 
   1  -3   6       12.02       11.95      0.41 o 
   2  -3   6        5.74        4.22      0.50 o 
   3  -3   6       28.36       27.24      0.85 o 
   4  -3   6       21.88       20.64      0.70 o 
   5  -3   6      107.53      118.52      1.56 o 
   6  -3   6        5.04        5.23      1.25 o 
   7  -3   6        0.96        1.51      1.79 o 
  -6  -2   6        0.11        0.28      1.75 o 
  -5  -2   6        1.84        1.54      1.41 o 
  -4  -2   6        0.01       -0.52      0.52 o 
  -3  -2   6        7.05        7.33      0.57 o 
  -2  -2   6        7.10        6.25      0.42 o 
  -1  -2   6       85.94       96.66      0.71 o 
   0  -2   6        0.42        0.08      0.14 o 
   1  -2   6        5.23        6.59      0.37 o 
   2  -2   6      234.48      255.77      2.61 o 
   3  -2   6        7.75        7.86      0.48 o 
   4  -2   6       85.93       76.26      1.03 o 
   5  -2   6       40.33       42.49      1.17 o 
   6  -2   6       44.47       40.09      2.01 o 
   7  -2   6        0.05       -0.79      0.79 o 
  -6  -1   6        3.33        2.86      1.54 o 
  -5  -1   6        0.38        1.24      1.06 o 
  -4  -1   6       13.36       12.13      0.74 o 
  -3  -1   6      273.59      271.50      1.92 o 
  -2  -1   6        4.00        5.11      0.42 o 
  -1  -1   6      271.39      260.53      1.19 o 
   0  -1   6        7.91        7.55      0.23 o 
   1  -1   6       81.15       69.18      0.73 o 
   2  -1   6      305.84      310.91      2.62 o 
   3  -1   6       44.76       42.60      0.60 o 
   4  -1   6       42.07       52.18      0.86 o 
   5  -1   6       23.33       23.98      1.31 o 
   6  -1   6       43.77       51.04      1.29 o 
   7  -1   6        0.39       -1.07      1.31 o 
   8  -1   6        5.26        5.93      2.31 o 
  -6   0   6       19.26       18.39      1.62 o 
  -5   0   6       32.76       33.29      1.33 o 
  -4   0   6        0.01        0.17      0.99 o 
  -3   0   6      201.14      205.40      2.30 o 
  -2   0   6        4.43        7.11      0.40 o 
  -1   0   6       39.35       27.32      0.50 o 
   0   0   6        1.26        0.89      0.18 o 
   1   0   6      214.30      250.52      2.52 o 
   2   0   6       12.73       11.64      0.47 o 
   3   0   6      256.25      236.89      2.05 o 
   4   0   6      146.20      151.83      1.29 o 
   5   0   6      349.19      336.68      3.77 o 
   6   0   6       14.60       13.52      1.17 o 
   7   0   6        0.49       -0.51      1.16 o 
   8   0   6        3.45        4.70      2.10 o 
  -6   1   6       21.60       27.59      4.28 o 
  -5   1   6       17.17       14.80      1.31 o 
  -4   1   6       13.86       15.46      1.12 o 
  -3   1   6       48.17       47.82      0.81 o 
  -2   1   6       94.39       95.90      0.86 o 
  -1   1   6       67.50       68.77      1.13 o 
   0   1   6       38.96       44.11      0.49 o 
   1   1   6     1121.43     1197.63      3.25 o 
   2   1   6       58.52       67.51      1.36 o 
   3   1   6      125.67      130.53      1.59 o 
   4   1   6       86.08       98.79      2.61 o 
   5   1   6      190.23      216.92      3.19 o 
   6   1   6        2.16       -0.80      0.80 o 
   7   1   6        0.54        0.13      0.34 o 
   8   1   6        0.27        0.10      1.11 o 
  -6   2   6       11.81       11.68      2.10 o 
  -5   2   6        1.82        1.10      1.79 o 
  -4   2   6       46.12       46.59      1.58 o 
  -3   2   6        2.78        2.73      0.67 o 
  -2   2   6       31.94       28.60      1.62 o 
  -1   2   6       21.73       25.50      0.68 o 
   0   2   6        7.39        9.17      0.38 o 
   1   2   6      342.03      352.97      2.46 o 
   2   2   6        0.15        0.10      0.17 o 
   3   2   6       77.92       73.98      0.91 o 
   4   2   6      118.42      111.79      1.14 o 
   5   2   6       37.56       38.44      0.91 o 
   6   2   6        4.47        1.45      1.00 o 
   7   2   6       11.39       10.93      1.33 o 
   8   2   6        0.01        0.84      1.62 o 
  -6   3   6        0.02       -0.49      2.02 o 
  -5   3   6       24.84       26.31      1.71 o 
  -4   3   6       46.56       53.62      3.01 o 
  -3   3   6       19.62       15.57      1.02 o 
  -2   3   6        2.24        1.74      0.69 o 
  -1   3   6       23.27       21.92      1.10 o 
   0   3   6      142.80      151.00      1.81 o 
   1   3   6       14.08       16.31      0.58 o 
   2   3   6       25.93       30.03      0.59 o 
   3   3   6       31.18       35.37      0.88 o 
   4   3   6      219.46      219.31      1.56 o 
   5   3   6       16.71       11.69      0.80 o 
   6   3   6        0.20        1.41      1.11 o 
   7   3   6        7.91        8.83      1.47 o 
  -6   4   6        1.90        0.46      1.98 o 
  -5   4   6       60.55       56.95      2.04 o 
  -4   4   6       31.99       33.65      1.45 o 
  -3   4   6       21.83       18.76      1.23 o 
  -2   4   6        0.48        0.04      0.54 o 
  -1   4   6        9.90        6.92      1.34 o 
   0   4   6       49.16       50.37      0.58 o 
   1   4   6       19.67       23.17      0.65 o 
   2   4   6       34.22       34.22      0.77 o 
   3   4   6       21.93       20.33      0.76 o 
   4   4   6      116.77      121.74      2.80 o 
   5   4   6       39.03       35.93      0.92 o 
   6   4   6        1.68        1.52      1.24 o 
   7   4   6        0.55        1.59      1.56 o 
  -6   5   6        2.84        1.82      3.22 o 
  -5   5   6       20.73       24.56      2.09 o 
  -4   5   6        4.41        2.77      1.52 o 
  -3   5   6       45.52       48.96      3.19 o 
  -2   5   6        0.89        2.12      1.59 o 
  -1   5   6       95.57       92.33      2.55 o 
   0   5   6       19.55       16.55      0.66 o 
   1   5   6      230.45      230.50      1.54 o 
   2   5   6      133.61      130.89      1.12 o 
   3   5   6       74.95       70.80      1.13 o 
   4   5   6        0.01        0.06      0.66 o 
   5   5   6        3.55        2.38      0.97 o 
   6   5   6        3.04        4.08      1.29 o 
   7   5   6        0.64        0.61      1.54 o 
  -5   6   6        6.85        7.94      2.75 o 
  -4   6   6       20.03       16.43      1.92 o 
  -3   6   6      105.18      107.50      2.21 o 
  -2   6   6       19.92       18.95      1.47 o 
  -1   6   6       27.58       24.29      1.39 o 
   0   6   6       59.17       51.10      0.91 o 
   1   6   6       63.77       70.23      0.78 o 
   2   6   6       75.53       72.86      1.34 o 
   3   6   6       20.16       19.88      0.88 o 
   4   6   6       25.58       23.20      0.93 o 
   5   6   6        5.23        5.31      1.14 o 
   6   6   6        6.51        7.66      1.44 o 
   7   6   6        1.57        0.36      1.50 o 
  -5   7   6        0.07       -0.13      0.37 o 
  -4   7   6       11.69       12.73      1.99 o 
  -3   7   6       38.29       40.91      1.83 o 
  -2   7   6       11.92        9.13      1.76 o 
  -1   7   6        2.68        1.23      1.76 o 
   0   7   6        3.54        3.92      0.97 o 
   1   7   6       62.88       55.16      1.23 o 
   2   7   6       10.81        8.96      1.03 o 
   3   7   6       17.56       17.15      1.07 o 
   4   7   6        0.19       -0.86      0.95 o 
   5   7   6        0.14        0.45      1.31 o 
   6   7   6        5.22        6.20      2.05 o 
  -4   8   6        5.85        6.59      2.77 o 
  -3   8   6        3.23        3.13      2.24 o 
  -2   8   6        1.83       -0.15      7.08 o 
  -1   8   6       26.60       28.00      1.55 o 
   0   8   6        5.35        4.95      1.24 o 
   1   8   6       39.11       37.51      2.69 o 
   2   8   6        0.08        0.04      1.26 o 
   3   8   6        0.15        0.11      1.51 o 
   4   8   6        1.91        0.41      1.49 o 
   5   8   6        0.10       -1.56      1.56 o 
  -3   9   6        2.75        3.06      2.49 o 
  -2   9   6        8.66       10.70      2.58 o 
  -1   9   6        8.70        6.60      2.31 o 
   0   9   6       22.60       24.77      1.45 o 
   1   9   6        5.77        4.78      1.71 o 
   2   9   6       12.76       11.79      1.74 o 
   3   9   6        0.02       -0.99      0.99 o 
   4   9   6        0.58       -0.83      1.62 o 
  -2  10   6       30.71       31.81      2.98 o 
  -1  10   6        0.34       -0.24      2.66 o 
   0  10   6       20.29       16.64      2.58 o 
   1  10   6        2.48        2.53      2.76 o 
   2  10   6        5.48        4.95      2.33 o 
   3  10   6        0.26        0.17      2.74 o 
  -2  -8   7        2.20        3.44      4.02 o 
  -1  -8   7        4.26        3.74      1.96 o 
   0  -8   7        0.22       -0.68      1.50 o 
   1  -8   7        4.97        5.43      2.09 o 
   2  -8   7        6.33        4.97      2.27 o 
   3  -8   7       11.19       12.72      3.53 o 
  -3  -7   7        0.15       -0.61      0.87 o 
  -2  -7   7        2.78        0.92      2.18 o 
  -1  -7   7       10.43       11.30      1.61 o 
   0  -7   7        2.06        0.51      1.50 o 
   1  -7   7        8.87        9.84      1.66 o 
   2  -7   7        1.66        2.12      1.78 o 
   3  -7   7       25.37       25.57      1.98 o 
   4  -7   7        0.02       -1.16      1.16 o 
   5  -7   7        4.59        2.20      1.77 o 
  -4  -6   7        0.00       -0.19      0.67 o 
  -3  -6   7        1.60        0.08      1.44 o 
  -2  -6   7       13.86       13.26      1.53 o 
  -1  -6   7        2.69        2.83      1.32 o 
   0  -6   7        7.19        7.81      1.23 o 
   1  -6   7       15.29       15.08      1.50 o 
   2  -6   7       62.66       66.25      1.69 o 
   3  -6   7       66.29       67.35      1.61 o 
   4  -6   7        5.20        6.93      1.64 o 
   5  -6   7       15.95       15.39      1.57 o 
   6  -6   7        0.96        1.66      2.23 o 
  -4  -5   7        0.00       -0.68      0.68 o 
  -3  -5   7        0.00       -1.15      1.15 o 
  -2  -5   7       50.05       50.46      1.36 o 
  -1  -5   7       10.12       10.42      1.15 o 
   0  -5   7      115.62      117.69      1.66 o 
   1  -5   7       53.13       47.51      1.72 o 
   2  -5   7       57.43       57.69      3.53 o 
   3  -5   7       11.90       13.43      0.97 o 
   4  -5   7        7.81        4.76      1.13 o 
   5  -5   7       36.22       40.50      1.79 o 
   6  -5   7        7.55        5.20      2.09 o 
  -5  -4   7        6.62        7.06      2.45 o 
  -4  -4   7        2.73        1.86      1.53 o 
  -3  -4   7        3.35        1.64      1.07 o 
  -2  -4   7       19.44       18.11      0.85 o 
  -1  -4   7        0.18       -0.51      0.54 o 
   0  -4   7      144.37      146.10      2.94 o 
   1  -4   7        9.06        8.71      0.98 o 
   2  -4   7       66.08       65.21      1.26 o 
   3  -4   7       36.23       36.33      1.02 o 
   4  -4   7       46.54       45.66      1.01 o 
   5  -4   7       45.93       47.70      1.71 o 
   6  -4   7       25.73       22.75      1.87 o 
   7  -4   7        0.21        2.47      2.21 o 
  -5  -3   7       18.81       25.97      2.29 o 
  -4  -3   7       17.64       14.74      1.12 o 
  -3  -3   7        0.45       -0.01      0.19 o 
  -2  -3   7        7.08        5.96      0.70 o 
  -1  -3   7       86.48       85.45      0.88 o 
   0  -3   7      181.04      165.48      2.44 o 
   1  -3   7        0.49        0.75      0.49 o 
   2  -3   7        8.58        9.04      0.59 o 
   3  -3   7       38.81       41.08      0.87 o 
   4  -3   7       55.57       56.39      1.02 o 
   5  -3   7        4.10        5.25      1.50 o 
   6  -3   7       15.21       15.87      1.72 o 
   7  -3   7        0.19       -0.53      1.90 o 
  -6  -2   7       14.49       17.36      2.21 o 
  -5  -2   7        8.69        8.16      1.19 o 
  -4  -2   7       13.17        9.88      0.89 o 
  -3  -2   7        0.35        0.07      0.46 o 
  -2  -2   7        4.40        4.46      0.48 o 
  -1  -2   7       98.90       99.43      0.94 o 
   0  -2   7        3.49        4.26      0.46 o 
   1  -2   7      108.23      112.65      1.06 o 
   2  -2   7       34.83       31.07      0.97 o 
   3  -2   7       39.86       38.26      0.77 o 
   4  -2   7       68.41       63.79      1.58 o 
   5  -2   7       74.35       69.50      2.81 o 
   6  -2   7        0.04       -0.99      1.33 o 
   7  -2   7        0.02       -1.13      1.13 o 
  -6  -1   7       18.85       23.64      1.75 o 
  -5  -1   7        1.76        0.97      0.93 o 
  -4  -1   7       24.15       20.26      1.14 o 
  -3  -1   7       71.52       74.86      1.25 o 
  -2  -1   7       76.69       77.16      0.78 o 
  -1  -1   7      236.50      242.61      1.27 o 
   0  -1   7      157.86      167.42      2.01 o 
   1  -1   7      424.81      434.01      3.01 o 
   2  -1   7       12.05       12.87      0.69 o 
   3  -1   7       12.68       10.96      0.68 o 
   4  -1   7        8.18       12.59      0.82 o 
   5  -1   7      142.56      151.32      3.35 o 
   6  -1   7        5.66        1.24      1.45 o 
   7  -1   7        1.10       -0.01      0.41 o 
  -6   0   7       12.95       14.05      1.85 o 
  -5   0   7        7.66        6.81      1.39 o 
  -4   0   7      139.44      142.62      4.02 o 
  -3   0   7      226.81      215.90      1.91 o 
  -2   0   7       15.99       15.93      0.49 o 
  -1   0   7        3.90        4.75      0.37 o 
   0   0   7      206.43      207.33      3.49 o 
   1   0   7      110.05      111.84      1.36 o 
   2   0   7        3.03        4.86      0.38 o 
   3   0   7        4.06        1.78      0.73 o 
   4   0   7      172.03      162.75      1.37 o 
   5   0   7      108.34      102.92      2.56 o 
   6   0   7        0.06        0.03      0.77 o 
   7   0   7        4.39        5.83      2.43 o 
  -6   1   7        3.46        5.38      2.17 o 
  -5   1   7        3.55        4.01      1.74 o 
  -4   1   7      107.86      113.84      3.48 o 
  -3   1   7       48.02       40.95      0.83 o 
  -2   1   7       65.58       73.79      1.57 o 
  -1   1   7       42.92       47.73      0.48 o 
   0   1   7      486.26      496.06      2.97 o 
   1   1   7       45.25       46.49      0.54 o 
   2   1   7        0.05        0.19      0.18 o 
   3   1   7      194.88      197.95      1.23 o 
   4   1   7       94.57       89.36      1.58 o 
   5   1   7        0.38        3.79      0.87 o 
   6   1   7        6.80        8.21      1.86 o 
   7   1   7        3.11        3.57      2.27 o 
   8   1   7        2.19        2.06      2.77 o 
  -6   2   7        0.07       -0.82      1.21 o 
  -5   2   7        2.00        0.86      1.73 o 
  -4   2   7       48.35       45.39      4.39 o 
  -3   2   7        4.60        6.24      0.89 o 
  -2   2   7       88.13       91.87      1.29 o 
  -1   2   7        1.36        0.03      0.30 o 
   0   2   7        5.63        5.68      0.41 o 
   1   2   7       53.28       54.27      0.87 o 
   2   2   7        0.03       -0.26      0.27 o 
   3   2   7       39.06       37.42      0.60 o 
   4   2   7       35.40       31.18      0.77 o 
   5   2   7       23.49       17.62      0.77 o 
   6   2   7        0.96       -0.10      0.90 o 
   7   2   7        2.06        2.73      1.62 o 
  -6   3   7        2.63        2.54      2.34 o 
  -5   3   7        0.41       -2.14      2.14 o 
  -4   3   7        1.44       -0.12      1.20 o 
  -3   3   7      144.84      151.18      2.61 o 
  -2   3   7       49.98       47.25      1.01 o 
  -1   3   7        7.28        6.77      0.58 o 
   0   3   7        9.20        9.68      0.58 o 
   1   3   7       26.84       27.42      0.67 o 
   2   3   7      112.61      112.18      1.14 o 
   3   3   7        3.40        2.97      0.57 o 
   4   3   7        1.89       -0.26      0.52 o 
   5   3   7        1.46        0.02      0.20 o 
   6   3   7        5.60        8.62      1.21 o 
   7   3   7        0.45       -0.39      1.33 o 
  -6   4   7        7.03        6.66      2.31 o 
  -5   4   7       11.70       11.99      1.96 o 
  -4   4   7        8.06        7.11      1.68 o 
  -3   4   7      174.62      162.54      2.27 o 
  -2   4   7        6.06        4.83      0.90 o 
  -1   4   7        7.07        5.78      0.66 o 
   0   4   7        2.14        1.50      0.57 o 
   1   4   7       45.98       46.76      0.85 o 
   2   4   7       64.10       64.69      1.01 o 
   3   4   7       16.72       13.48      0.73 o 
   4   4   7       10.32        6.13      0.85 o 
   5   4   7        3.70        2.79      0.84 o 
   6   4   7        6.57        5.56      1.35 o 
   7   4   7        0.00       -0.50      0.51 o 
  -5   5   7        8.37        8.63      2.26 o 
  -4   5   7       21.64       25.14      3.14 o 
  -3   5   7       56.97       62.64      3.45 o 
  -2   5   7       39.99       41.19      1.17 o 
  -1   5   7       20.55       17.73      1.02 o 
   0   5   7        4.61        4.19      0.69 o 
   1   5   7      229.46      232.28      1.82 o 
   2   5   7        1.81        2.42      0.65 o 
   3   5   7       64.83       66.38      1.58 o 
   4   5   7        6.29        8.09      0.82 o 
   5   5   7        0.15       -0.47      0.97 o 
   6   5   7        1.61        2.34      1.31 o 
   7   5   7        0.01       -0.89      1.96 o 
  -5   6   7        4.19        5.41      4.08 o 
  -4   6   7       45.85       43.03      2.21 o 
  -3   6   7       12.36       10.97      1.43 o 
  -2   6   7       50.94       51.38      1.80 o 
  -1   6   7      189.90      192.88      2.46 o 
   0   6   7        3.91        2.35      0.76 o 
   1   6   7      136.66      132.12      2.52 o 
   2   6   7        7.70        6.49      0.81 o 
   3   6   7       20.29       23.40      1.21 o 
   4   6   7        0.00       -0.36      0.36 o 
   5   6   7        1.61        1.32      1.05 o 
   6   6   7        0.11        0.37      0.63 o 
  -4   7   7       30.38       36.33      2.18 o 
  -3   7   7        0.00       -1.28      1.66 o 
  -2   7   7       13.79       13.29      1.87 o 
  -1   7   7       71.75       67.41      1.88 o 
   0   7   7       30.56       29.74      1.11 o 
   1   7   7        0.07       -0.78      0.78 o 
   2   7   7       31.82       28.84      0.97 o 
   3   7   7       29.24       25.84      1.86 o 
   4   7   7        0.01       -0.14      0.53 o 
   5   7   7        6.91        7.18      1.27 o 
   6   7   7        0.76        1.79      1.91 o 
  -4   8   7        8.61        9.54      3.19 o 
  -3   8   7        6.24        5.78      2.36 o 
  -2   8   7       16.47       13.45      2.26 o 
  -1   8   7        5.66        7.86      1.39 o 
   0   8   7       55.95       54.74      1.41 o 
   1   8   7        5.02        2.47      1.54 o 
   2   8   7       16.16       17.57      1.21 o 
   3   8   7        7.70        7.96      1.31 o 
   4   8   7        0.02       -1.43      1.43 o 
   5   8   7        1.74       -0.53      1.23 o 
  -3   9   7        8.33        6.61      2.83 o 
  -2   9   7        7.66        6.41      2.75 o 
  -1   9   7       24.85       29.04      2.43 o 
   0   9   7        7.41        8.25      1.75 o 
   1   9   7        9.16        8.24      1.78 o 
   2   9   7        9.04        9.49      1.90 o 
   3   9   7        2.81        0.01      0.83 o 
   4   9   7        0.40        1.36      2.03 o 
  -1  10   7       41.61       47.01      2.94 o 
   0  10   7        2.65        0.38      7.17 o 
   1  10   7        7.08        6.50      2.13 o 
   2  10   7        5.67        7.53      2.27 o 
   3  10   7        1.91       -0.31      2.47 o 
   0  -8   8        0.08       -0.56      1.01 o 
   1  -8   8       15.55       17.18      2.24 o 
   2  -8   8        1.15        0.63      2.41 o 
  -2  -7   8        4.55        4.75      2.13 o 
  -1  -7   8        3.51        4.57      1.88 o 
   0  -7   8        4.08        4.11      2.19 o 
   1  -7   8       21.39       19.42      2.16 o 
   2  -7   8       12.43       12.87      2.01 o 
   3  -7   8        0.44        2.52      2.22 o 
   4  -7   8        8.08        5.94      2.48 o 
  -3  -6   8        0.34       -0.85      1.06 o 
  -2  -6   8        1.02        0.48      1.63 o 
  -1  -6   8        0.08       -0.54      0.92 o 
   0  -6   8       31.71       37.23      2.01 o 
   1  -6   8        0.00        0.08      1.11 o 
   2  -6   8       80.64       87.06      1.95 o 
   3  -6   8       11.25       12.08      1.79 o 
   4  -6   8       19.52       21.32      2.06 o 
   5  -6   8       10.58        9.19      2.15 o 
  -4  -5   8        0.18        0.93      2.25 o 
  -3  -5   8        7.67        7.24      1.58 o 
  -2  -5   8       17.20       16.11      1.42 o 
  -1  -5   8        7.20        8.01      1.31 o 
   0  -5   8      134.28      136.67      2.70 o 
   1  -5   8        6.31        5.91      1.23 o 
   2  -5   8       69.03       71.56      2.06 o 
   3  -5   8        9.24        7.69      1.22 o 
   4  -5   8       13.78       14.80      1.37 o 
   5  -5   8        0.11        1.19      1.75 o 
   6  -5   8        2.99        5.40      2.21 o 
  -4  -4   8        1.28        1.40      2.00 o 
  -3  -4   8        9.75       10.40      1.59 o 
  -2  -4   8       25.40       21.08      0.84 o 
  -1  -4   8       16.99       17.08      0.77 o 
   0  -4   8       69.03       67.05      1.75 o 
   1  -4   8       45.80       45.12      1.34 o 
   2  -4   8        0.27        0.52      1.17 o 
   3  -4   8       16.23       17.39      0.91 o 
   4  -4   8       20.30       20.20      1.14 o 
   5  -4   8       13.60       13.43      1.65 o 
   6  -4   8        0.02       -0.55      2.00 o 
  -5  -3   8        0.19       -1.71      1.71 o 
  -4  -3   8        4.14        5.49      1.37 o 
  -3  -3   8       20.61       20.37      0.96 o 
  -2  -3   8        8.98        7.16      0.74 o 
  -1  -3   8       94.18       98.73      1.34 o 
   0  -3   8        6.48        4.16      0.64 o 
   1  -3   8       81.94       76.21      2.35 o 
   2  -3   8        5.30        4.67      0.77 o 
   3  -3   8        0.41       -0.16      0.45 o 
   4  -3   8       15.53       19.07      1.06 o 
   5  -3   8       20.25       15.55      2.15 o 
   6  -3   8        0.24       -0.54      1.36 o 
   7  -3   8        0.58       -0.28      2.14 o 
  -5  -2   8        1.09        0.84      2.02 o 
  -4  -2   8        0.15       -0.32      0.72 o 
  -3  -2   8        5.49        3.64      0.86 o 
  -2  -2   8        2.91        2.90      0.70 o 
  -1  -2   8       47.67       46.42      0.76 o 
   0  -2   8       41.59       46.01      0.72 o 
   1  -2   8       10.82       12.47      0.77 o 
   2  -2   8       53.71       53.65      1.03 o 
   3  -2   8        0.83        0.09      0.31 o 
   4  -2   8        7.79        9.91      1.21 o 
   5  -2   8        5.13        2.84      1.34 o 
   6  -2   8        2.57        3.67      2.18 o 
   7  -2   8        0.05       -1.28      2.75 o 
  -5  -1   8        5.78        4.43      2.05 o 
  -4  -1   8        2.01        1.77      1.56 o 
  -3  -1   8        0.81        0.46      0.76 o 
  -2  -1   8      190.32      197.46      3.48 o 
  -1  -1   8       20.51       17.03      0.66 o 
   0  -1   8      348.56      345.56      2.19 o 
   1  -1   8       57.31       52.82      0.90 o 
   2  -1   8        0.88        0.10      0.30 o 
   3  -1   8       23.66       26.79      0.87 o 
   4  -1   8       12.35        8.74      0.88 o 
   5  -1   8        0.37        0.07      1.41 o 
   6  -1   8        4.89        5.96      1.60 o 
   7  -1   8        2.79        2.52      1.77 o 
  -6   0   8        0.55       -4.38      4.38 o 
  -5   0   8       14.58       14.03      2.22 o 
  -4   0   8       51.48       52.94      2.27 o 
  -3   0   8        0.84        0.15      0.76 o 
  -2   0   8      231.43      231.50      3.85 o 
  -1   0   8        0.20       -0.24      0.80 o 
   0   0   8      127.28      128.77      1.62 o 
   1   0   8       14.31       13.19      0.46 o 
   2   0   8        0.10        0.67      0.53 o 
   3   0   8        2.65        1.96      0.77 o 
   4   0   8       67.53       60.67      1.38 o 
   5   0   8        2.03        2.57      0.97 o 
   6   0   8        0.01        1.41      1.39 o 
   7   0   8        5.63        4.02      2.46 o 
  -5   1   8        8.82        8.65      2.01 o 
  -4   1   8       78.10       80.15      1.94 o 
  -3   1   8        2.03        2.68      0.91 o 
  -2   1   8       93.57       85.00      1.22 o 
  -1   1   8      155.11      166.82      2.19 o 
   0   1   8      242.40      227.94      2.73 o 
   1   1   8        0.47        0.65      0.27 o 
   2   1   8       98.53       95.85      1.61 o 
   3   1   8       34.03       40.85      1.71 o 
   4   1   8       35.95       37.19      1.05 o 
   5   1   8       38.59       48.89      2.13 o 
   6   1   8        2.28        5.49      2.06 o 
   7   1   8        0.96        0.29      2.27 o 
  -6   2   8        2.30       -0.21      0.59 o 
  -5   2   8        6.40        4.64      2.11 o 
  -4   2   8       42.85       37.81      1.59 o 
  -3   2   8       41.84       42.11      1.18 o 
  -2   2   8        5.32        3.34      0.89 o 
  -1   2   8       74.54       76.17      2.07 o 
   0   2   8      152.86      163.16      3.22 o 
   1   2   8        7.68        8.97      0.50 o 
   2   2   8       34.37       34.77      0.70 o 
   3   2   8       18.29       19.95      0.73 o 
   4   2   8        4.51        2.70      1.30 o 
   5   2   8        1.29        3.00      1.24 o 
   6   2   8       11.04       10.51      2.17 o 
   7   2   8        0.13        0.50      2.50 o 
  -5   3   8        0.49        1.02      1.80 o 
  -4   3   8        3.06        3.59      1.65 o 
  -3   3   8      118.03      121.90      1.73 o 
  -2   3   8       22.11       18.42      1.31 o 
  -1   3   8       56.22       55.83      1.57 o 
   0   3   8        0.00        0.06      0.84 o 
   1   3   8      161.83      153.48      1.30 o 
   2   3   8       49.52       43.97      0.90 o 
   3   3   8        0.01       -0.20      0.20 o 
   4   3   8       13.56       15.83      1.63 o 
   5   3   8        1.35        2.34      1.19 o 
   6   3   8       13.20       15.58      2.35 o 
   7   3   8        0.47        1.46      2.53 o 
  -5   4   8        0.21       -0.41      1.37 o 
  -4   4   8       93.77       96.11      2.72 o 
  -3   4   8       93.31       88.93      2.90 o 
  -2   4   8       19.10       17.63      1.06 o 
  -1   4   8       28.83       23.29      1.11 o 
   0   4   8       72.65       66.42      1.65 o 
   1   4   8       63.99       64.66      1.31 o 
   2   4   8       21.49       22.41      0.73 o 
   3   4   8       19.12       19.70      0.79 o 
   4   4   8        8.54        5.88      0.78 o 
   5   4   8       17.21       17.08      1.36 o 
   6   4   8        2.59        3.54      1.47 o 
   7   4   8        0.02        0.53      2.83 o 
  -5   5   8        0.19       -0.21      1.73 o 
  -4   5   8      106.79      115.36      4.36 o 
  -3   5   8        1.61        2.35      2.96 o 
  -2   5   8       37.17       38.89      1.22 o 
  -1   5   8        0.45       -0.30      0.32 o 
   0   5   8      376.03      375.40      2.99 o 
   1   5   8       19.58       16.94      0.80 o 
   2   5   8       16.26       16.77      0.98 o 
   3   5   8      123.42      128.01      4.06 o 
   4   5   8        1.87        1.14      0.88 o 
   5   5   8       16.66       21.14      0.99 o 
   6   5   8        0.45        0.00      0.96 o 
   7   5   8        0.31        0.97      2.84 o 
  -5   6   8        1.81       -0.47      1.34 o 
  -4   6   8       50.49       53.34      4.06 o 
  -3   6   8       28.00       30.14      1.66 o 
  -2   6   8       95.08       93.89      3.51 o 
  -1   6   8        2.42        3.12      0.92 o 
   0   6   8      125.22      129.72      1.99 o 
   1   6   8       30.34       28.90      0.96 o 
   2   6   8       31.65       30.21      0.97 o 
   3   6   8       24.66       26.40      1.39 o 
   4   6   8        1.83        0.09      1.03 o 
   5   6   8        1.09        0.39      0.51 o 
   6   6   8        2.18        1.33      1.30 o 
  -4   7   8        2.95        2.08      4.05 o 
  -3   7   8       34.49       37.30      3.60 o 
  -2   7   8       55.21       52.60      1.99 o 
  -1   7   8        9.56       10.30      1.36 o 
   0   7   8        0.26       -0.08      0.67 o 
   1   7   8        4.94        5.36      1.12 o 
   2   7   8       68.59       66.48      1.27 o 
   3   7   8        0.19       -0.42      0.78 o 
   4   7   8        7.27        7.33      1.37 o 
   5   7   8        2.15        2.02      1.35 o 
   6   7   8        2.19        0.17      1.21 o 
  -3   8   8       18.35       18.78      2.32 o 
  -2   8   8        5.53        7.50      2.46 o 
  -1   8   8       15.05       15.70      1.56 o 
   0   8   8        1.31        1.33      1.55 o 
   1   8   8        8.45        9.11      1.69 o 
   2   8   8       37.24       38.49      1.45 o 
   3   8   8        0.14       -0.52      1.26 o 
   4   8   8        0.84        0.39      1.71 o 
   5   8   8        0.17        0.89      2.27 o 
  -2   9   8        7.67        7.47      2.06 o 
  -1   9   8        7.36        9.58      2.67 o 
   0   9   8        6.85        5.85      2.55 o 
   1   9   8       12.27       13.59      1.88 o 
   2   9   8        1.07       -0.02      0.61 o 
   3   9   8        5.53        5.21      1.91 o 
   4   9   8        0.57       -0.52      2.03 o 
  -1  10   8        4.57        5.78      2.96 o 
   0  10   8        0.28       -2.34      2.34 o 
   1  10   8        9.92       11.31      2.26 o 
   2  10   8        0.91        1.44      2.34 o 
  -1  -7   9        0.32       -0.55      1.43 o 
   0  -7   9       16.49       16.46      2.19 o 
   1  -7   9        1.49        2.70      2.00 o 
   2  -7   9        8.43        9.37      2.15 o 
   3  -7   9        1.75        1.12      2.41 o 
  -2  -6   9        0.00       -0.16      0.91 o 
  -1  -6   9        7.24        9.07      1.90 o 
   0  -6   9       18.20       16.47      1.91 o 
   1  -6   9        7.86        8.66      1.73 o 
   2  -6   9        3.29        4.59      1.77 o 
   3  -6   9       21.16       24.25      2.15 o 
   4  -6   9       17.67       17.28      3.06 o 
  -3  -5   9        3.46        1.81      1.64 o 
  -2  -5   9        0.66        0.12      1.24 o 
  -1  -5   9       53.02       60.53      1.58 o 
   0  -5   9       27.82       28.16      1.58 o 
   1  -5   9       46.01       42.27      1.27 o 
   2  -5   9       10.15       10.23      1.51 o 
   3  -5   9       11.10       13.72      1.34 o 
   4  -5   9       11.34       13.98      2.70 o 
   5  -5   9        1.83        1.30      2.00 o 
  -4  -4   9        0.82        1.66      2.09 o 
  -3  -4   9        2.70        1.22      1.47 o 
  -2  -4   9        0.37        0.31      1.05 o 
  -1  -4   9       57.19       56.43      1.41 o 
   0  -4   9        5.28        4.54      1.17 o 
   1  -4   9       60.25       62.40      1.33 o 
   2  -4   9        0.00       -0.89      1.04 o 
   3  -4   9       11.40       11.65      1.17 o 
   4  -4   9        0.01        0.37      1.16 o 
   5  -4   9        0.70       -1.52      1.52 o 
   6  -4   9        3.98        4.01      2.27 o 
  -4  -3   9        8.83        9.80      1.66 o 
  -3  -3   9       11.40       10.56      1.12 o 
  -2  -3   9        3.92        4.03      0.98 o 
  -1  -3   9       32.86       33.75      0.98 o 
   0  -3   9       27.80       28.03      1.03 o 
   1  -3   9      128.16      118.06      1.59 o 
   2  -3   9        0.03       -0.59      0.68 o 
   3  -3   9        5.41        7.39      1.00 o 
   4  -3   9        3.05        0.88      1.43 o 
   5  -3   9        1.04       -0.08      0.94 o 
   6  -3   9       13.42       13.60      1.92 o 
  -4  -2   9       14.68       14.81      1.40 o 
  -3  -2   9       15.10       11.32      1.04 o 
  -2  -2   9        3.42        2.72      0.83 o 
  -1  -2   9        0.72        0.67      0.55 o 
   0  -2   9       96.07      104.92      1.02 o 
   1  -2   9       22.16       21.49      0.76 o 
   2  -2   9       25.41       23.36      0.87 o 
   3  -2   9        4.38        3.66      0.89 o 
   4  -2   9       13.43       14.45      1.15 o 
   5  -2   9        9.87        7.36      2.39 o 
   6  -2   9        9.40        7.23      1.88 o 
   7  -2   9        1.90        1.94      2.20 o 
  -5  -1   9        6.27        7.54      2.40 o 
  -4  -1   9        4.81        3.98      1.40 o 
  -3  -1   9        8.34        8.27      0.92 o 
  -2  -1   9       41.98       40.26      0.87 o 
  -1  -1   9       87.16       93.58      1.89 o 
   0  -1   9      384.67      387.32      2.70 o 
   1  -1   9        8.30        7.45      0.63 o 
   2  -1   9       92.29       93.67      1.16 o 
   3  -1   9        7.03        8.89      0.85 o 
   4  -1   9        8.48        7.56      0.99 o 
   5  -1   9       13.18       17.09      1.50 o 
   6  -1   9        0.49       -0.06      1.64 o 
   7  -1   9        0.59        0.75      1.63 o 
  -5   0   9        5.45        6.13      3.58 o 
  -4   0   9        2.17        0.19      1.64 o 
  -3   0   9      108.54      110.09      3.78 o 
  -2   0   9       93.19       87.62      1.77 o 
  -1   0   9       48.17       51.64      1.07 o 
   0   0   9      222.21      221.35      1.47 o 
   1   0   9      152.69      160.28      2.40 o 
   2   0   9        6.17        6.09      0.70 o 
   3   0   9        0.22        0.42      0.82 o 
   4   0   9       14.36       13.07      0.95 o 
   5   0   9        0.01        0.64      1.03 o 
   6   0   9       24.59       22.97      1.63 o 
   7   0   9        1.86        1.42      2.56 o 
  -5   1   9        4.39        2.89      3.90 o 
  -4   1   9        0.26        1.76      3.04 o 
  -3   1   9      162.16      159.14      2.44 o 
  -2   1   9       23.44       19.57      0.87 o 
  -1   1   9       90.64       91.21      1.29 o 
   0   1   9        1.13        2.10      0.66 o 
   1   1   9      452.38      442.37      2.99 o 
   2   1   9       50.98       54.74      1.28 o 
   3   1   9        3.16        1.23      0.80 o 
   4   1   9       58.75       68.09      1.80 o 
   5   1   9        0.58        0.44      1.03 o 
   6   1   9       33.12       34.27      2.23 o 
   7   1   9        1.62        2.28      2.43 o 
  -5   2   9        3.22        0.17      0.58 o 
  -4   2   9        5.40        4.57      2.65 o 
  -3   2   9       64.13       58.62      1.79 o 
  -2   2   9        2.97        2.43      1.02 o 
  -1   2   9      121.08      124.36      1.76 o 
   0   2   9      102.82      102.64      1.65 o 
   1   2   9       57.05       67.45      0.92 o 
   2   2   9       33.74       31.63      0.73 o 
   3   2   9        9.36        9.01      0.70 o 
   4   2   9        0.51        0.23      0.41 o 
   5   2   9        5.08        3.03      1.33 o 
   6   2   9        9.55       14.17      1.52 o 
   7   2   9        0.01       -1.01      2.94 o 
  -5   3   9        0.67       -1.16      2.97 o 
  -4   3   9       21.15       16.95      2.92 o 
  -3   3   9        0.11        0.37      1.40 o 
  -2   3   9       72.18       75.86      1.56 o 
  -1   3   9       45.90       43.33      1.31 o 
   0   3   9      346.61      332.07      6.09 o 
   1   3   9        0.41       -0.01      0.49 o 
   2   3   9        1.25        1.62      0.71 o 
   3   3   9       62.91       58.35      2.04 o 
   4   3   9        0.04       -0.19      0.54 o 
   5   3   9       13.49       12.95      1.29 o 
   6   3   9        0.84        2.50      1.57 o 
   7   3   9        1.02       -0.69      2.14 o 
  -5   4   9        3.35        2.91      3.59 o 
  -4   4   9       41.18       40.07      3.52 o 
  -3   4   9       23.57       22.06      1.62 o 
  -2   4   9      111.69      108.31      2.18 o 
  -1   4   9        0.70        1.47      0.80 o 
   0   4   9       61.77       66.27      1.17 o 
   1   4   9       20.48       18.80      1.28 o 
   2   4   9       18.01       20.05      0.75 o 
   3   4   9        0.65        0.44      0.98 o 
   4   4   9        8.08        5.18      0.99 o 
   5   4   9        5.78        6.01      1.11 o 
   6   4   9        2.09        1.91      1.58 o 
   7   4   9        2.34        3.13      2.92 o 
  -4   5   9       19.41       22.56      3.62 o 
  -3   5   9       29.66       41.44      3.73 o 
  -2   5   9       43.84       40.95      1.36 o 
  -1   5   9      136.19      136.11      1.64 o 
   0   5   9        1.94        2.78      0.90 o 
   1   5   9       22.14       21.90      0.86 o 
   2   5   9      126.94      120.99      1.45 o 
   3   5   9        0.87        2.26      0.91 o 
   4   5   9       15.25       13.47      1.09 o 
   5   5   9        7.34        9.67      1.22 o 
   6   5   9        2.25        3.14      1.43 o 
  -4   6   9        0.66       -0.96      2.13 o 
  -3   6   9       31.43       35.78      3.98 o 
  -2   6   9        6.08        5.46      1.48 o 
  -1   6   9       95.78       99.30      2.01 o 
   0   6   9        0.30       -0.72      0.72 o 
   1   6   9        0.00       -0.46      0.46 o 
   2   6   9       44.31       43.01      1.00 o 
   3   6   9        0.24        0.53      1.01 o 
   4   6   9        1.71        0.75      1.10 o 
   5   6   9        0.20       -0.06      0.46 o 
   6   6   9        1.68        0.26      0.74 o 
  -3   7   9       17.68       19.37      4.16 o 
  -2   7   9        0.58        0.63      1.44 o 
  -1   7   9        8.16        8.75      1.50 o 
   0   7   9        0.72       -0.18      1.04 o 
   1   7   9        1.44       -0.08      0.83 o 
   2   7   9        0.99        1.15      1.26 o 
   3   7   9        4.15        0.97      1.35 o 
   4   7   9        7.38        9.12      1.39 o 
   5   7   9        0.74        0.03      0.93 o 
  -2   8   9        4.75        5.12      1.82 o 
  -1   8   9        2.15        0.11      1.15 o 
   0   8   9        0.10       -0.95      1.53 o 
   1   8   9        5.33        4.27      1.43 o 
   2   8   9        0.34       -0.07      1.02 o 
   3   8   9        0.62        1.77      1.27 o 
   4   8   9        1.14        1.30      1.62 o 
   5   8   9        0.02       -0.57      1.84 o 
  -2   9   9        4.28        5.37      2.18 o 
  -1   9   9        4.09        2.14      2.11 o 
   0   9   9        0.95        3.34      2.77 o 
   1   9   9        0.84        1.04      2.04 o 
   2   9   9        2.28        1.44      1.67 o 
   3   9   9        2.08        2.87      2.10 o 
  -1  -6  10        7.35        4.66      2.48 o 
   0  -6  10        0.08       -0.23      2.20 o 
   1  -6  10       14.23       14.10      3.17 o 
   2  -6  10        0.01        0.67      1.87 o 
   3  -6  10       22.05       25.23      1.68 o 
   4  -6  10        0.64        2.74      3.41 o 
  -2  -5  10       15.61       17.34      2.22 o 
  -1  -5  10       13.01       13.51      1.98 o 
   0  -5  10        2.52        0.84      1.85 o 
   1  -5  10       69.81       71.49      1.99 o 
   2  -5  10        2.89        2.62      1.68 o 
   3  -5  10       29.03       34.35      1.91 o 
   4  -5  10        0.03        0.84      3.05 o 
   5  -5  10        1.02        0.94      3.29 o 
  -3  -4  10        0.04        0.02      1.71 o 
  -2  -4  10       21.32       20.26      1.45 o 
  -1  -4  10        7.19        6.86      1.32 o 
   0  -4  10       13.88       15.57      1.31 o 
   1  -4  10       54.02       54.43      1.36 o 
   2  -4  10       27.61       29.98      2.24 o 
   3  -4  10        6.29        6.35      1.79 o 
   4  -4  10        3.32        2.72      1.97 o 
  -4  -3  10        1.44       -0.50      3.09 o 
  -3  -3  10        9.98       12.46      1.34 o 
  -2  -3  10       21.68       22.73      1.13 o 
  -1  -3  10        0.47       -0.46      0.46 o 
   0  -3  10       85.47       83.35      2.00 o 
   1  -3  10        4.69        4.49      1.27 o 
   2  -3  10       31.97       30.93      1.15 o 
   3  -3  10        0.86        0.73      1.62 o 
   4  -3  10       11.22       11.86      1.77 o 
   5  -3  10        5.72        3.44      2.92 o 
   6  -3  10        0.10       -0.39      2.84 o 
  -4  -2  10        3.27        2.98      1.73 o 
  -3  -2  10       10.38       11.72      1.24 o 
  -2  -2  10        0.02       -0.02      0.95 o 
  -1  -2  10        5.26        5.07      0.84 o 
   0  -2  10       98.00       96.40      1.56 o 
   1  -2  10       69.85       77.61      1.23 o 
   2  -2  10        0.38        0.48      1.21 o 
   3  -2  10       13.35       13.27      1.30 o 
   4  -2  10       25.16       22.08      1.16 o 
   5  -2  10        3.18        0.54      0.73 o 
   6  -2  10        2.46        1.61      2.03 o 
  -4  -1  10        0.01       -0.72      1.35 o 
  -3  -1  10       11.96       10.57      1.06 o 
  -2  -1  10       22.17       20.79      0.94 o 
  -1  -1  10      113.73      121.55      1.73 o 
   0  -1  10       31.55       32.47      2.30 o 
   1  -1  10      252.70      251.76      2.47 o 
   2  -1  10        7.00        6.51      1.13 o 
   3  -1  10       16.72       13.33      1.20 o 
   4  -1  10       13.51       18.32      1.07 o 
   5  -1  10        0.02       -1.34      1.34 o 
   6  -1  10        6.36        4.53      1.89 o 
   7  -1  10        0.10       -1.33      1.87 o 
  -4   0  10       11.79       14.18      1.54 o 
  -3   0  10       21.41       19.85      1.01 o 
  -2   0  10       10.54       10.30      0.94 o 
  -1   0  10      192.36      200.02      3.69 o 
   0   0  10       13.58       13.39      0.89 o 
   1   0  10       56.09       63.35      1.34 o 
   2   0  10        0.12       -1.50      1.51 o 
   3   0  10       21.43       21.30      1.04 o 
   4   0  10        4.29        4.98      1.02 o 
   5   0  10        7.27        5.94      1.16 o 
   6   0  10       13.41       21.01      2.95 o 
   7   0  10        0.27       -1.29      2.84 o 
  -4   1  10       25.11       24.40      1.47 o 
  -3   1  10       20.47       19.99      1.07 o 
  -2   1  10        0.08       -0.69      0.69 o 
  -1   1  10       65.26       56.46      1.16 o 
   0   1  10      261.65      252.88      3.96 o 
   1   1  10       13.04       10.79      0.80 o 
   2   1  10        0.31        0.56      0.60 o 
   3   1  10       43.23       46.08      1.08 o 
   4   1  10        2.21       -0.65      0.65 o 
   5   1  10       21.08       19.48      1.17 o 
   6   1  10       10.76       13.48      2.44 o 
   7   1  10        0.28        0.67      2.87 o 
  -4   2  10       23.40       24.02      3.01 o 
  -3   2  10        7.85        6.24      1.30 o 
  -2   2  10        0.21        0.27      0.69 o 
  -1   2  10        1.33        1.92      1.01 o 
   0   2  10      139.09      158.39      2.07 o 
   1   2  10        0.20       -0.71      0.81 o 
   2   2  10        0.06        0.07      0.61 o 
   3   2  10        0.44        0.43      0.68 o 
   4   2  10        0.11       -0.38      0.57 o 
   5   2  10       11.73       12.15      1.50 o 
   6   2  10        0.73        1.65      1.67 o 
   7   2  10        1.59        1.99      2.79 o 
  -4   3  10        4.42        3.79      2.97 o 
  -3   3  10        0.45        0.27      1.09 o 
  -2   3  10       11.22        9.23      1.21 o 
  -1   3  10       79.95       77.26      1.82 o 
   0   3  10       11.81       12.28      1.18 o 
   1   3  10        0.25       -0.67      0.67 o 
   2   3  10       22.18       16.36      0.81 o 
   3   3  10        0.02       -0.31      0.59 o 
   4   3  10        0.07       -0.64      0.84 o 
   5   3  10        5.36        7.69      1.53 o 
   6   3  10        1.45        1.56      1.77 o 
   7   3  10        4.22        7.92      3.08 o 
  -4   4  10        0.02        0.54      3.44 o 
  -3   4  10       23.51       26.72      1.43 o 
  -2   4  10       27.20       23.12      1.29 o 
  -1   4  10       43.59       41.86      2.07 o 
   0   4  10       15.12       12.57      1.10 o 
   1   4  10        2.36        2.73      0.80 o 
   2   4  10        2.10        3.16      0.80 o 
   3   4  10        0.29       -0.67      0.78 o 
   4   4  10        0.00       -0.21      0.71 o 
   5   4  10        0.15       -0.16      0.26 o 
   6   4  10        5.05        4.86      1.44 o 
  -4   5  10        0.31       -3.13      3.39 o 
  -3   5  10       38.30       40.64      1.52 o 
  -2   5  10       10.57        8.08      1.45 o 
  -1   5  10        6.12        5.66      1.28 o 
   0   5  10       30.86       29.78      1.47 o 
   1   5  10       41.09       37.50      0.99 o 
   2   5  10       12.94       14.44      0.83 o 
   3   5  10        0.25       -0.15      0.55 o 
   4   5  10       14.16       17.98      1.26 o 
   5   5  10        0.40       -0.99      0.99 o 
   6   5  10        9.51       13.54      1.61 o 
  -3   6  10       23.65       25.65      3.23 o 
  -2   6  10        0.57        0.84      1.46 o 
  -1   6  10        3.77        2.70      1.37 o 
   0   6  10        0.00       -0.84      0.84 o 
   1   6  10       17.66       19.18      0.96 o 
   2   6  10       13.50       15.43      0.91 o 
   3   6  10        0.65       -0.09      0.33 o 
   4   6  10        4.71        4.21      1.40 o 
   5   6  10        0.29       -1.05      1.07 o 
   6   6  10        2.53        5.61      1.84 o 
  -3   7  10       10.42        9.03      2.40 o 
  -2   7  10        4.00        2.93      1.66 o 
  -1   7  10        3.03        2.12      1.34 o 
   0   7  10        3.67        1.74      1.59 o 
   1   7  10        2.46        0.67      1.24 o 
   2   7  10        1.81        0.93      0.71 o 
   3   7  10        4.82        7.52      1.24 o 
   4   7  10        2.34        2.70      1.56 o 
   5   7  10        4.38        4.08      1.85 o 
  -2   8  10        5.24        3.00      3.07 o 
  -1   8  10        2.29        1.39      1.91 o 
   0   8  10        3.51        2.37      1.89 o 
   1   8  10        0.22       -1.24      1.24 o 
   2   8  10        0.05       -0.50      1.57 o 
   3   8  10        4.90        4.60      1.66 o 
   4   8  10        0.84        0.17      0.87 o 
  -1   9  10        0.00       -0.08      1.11 o 
   0   9  10        0.13        0.28      2.90 o 
   1   9  10        0.01       -0.21      2.17 o 
   2   9  10        2.78        3.21      1.94 o 
   3   9  10        3.06        2.91      1.95 o 
   1  -6  11        5.13        8.67      3.40 o 
   2  -6  11       10.63       12.96      3.33 o 
  -1  -5  11        3.33        2.00      2.19 o 
   0  -5  11       26.83       27.37      2.12 o 
   1  -5  11        1.53        1.55      2.20 o 
   2  -5  11       14.65       13.11      1.72 o 
   3  -5  11        4.30        5.97      2.19 o 
   4  -5  11        8.78        8.68      3.56 o 
  -2  -4  11        0.00       -0.31      0.81 o 
  -1  -4  11        3.71        4.68      2.01 o 
   0  -4  11       36.90       37.39      1.43 o 
   1  -4  11        4.49        6.00      1.59 o 
   2  -4  11        2.70        3.64      1.88 o 
   3  -4  11        0.08        1.21      1.98 o 
   4  -4  11       16.94       18.81      2.37 o 
   5  -4  11        0.92        0.50     49.94 o 
  -3  -3  11       13.61       14.41      1.64 o 
  -2  -3  11        2.63        1.85      1.34 o 
  -1  -3  11        5.32        5.32      1.36 o 
   0  -3  11       15.19       16.44      1.38 o 
   1  -3  11       16.69       13.22      1.34 o 
   2  -3  11        2.26        0.89      1.70 o 
   3  -3  11        2.09        0.90      1.81 o 
   4  -3  11        4.05        4.07      2.02 o 
   5  -3  11        0.03       -1.88      1.88 o 
  -3  -2  11       10.57       13.00      1.52 o 
  -2  -2  11        0.17       -0.26      1.18 o 
  -1  -2  11        2.15        0.88      0.77 o 
   0  -2  11        8.17        7.64      0.97 o 
   1  -2  11        5.13        5.94      1.08 o 
   2  -2  11        0.00       -1.13      1.13 o 
   3  -2  11       21.83       22.30      1.51 o 
   4  -2  11        1.08        0.54      1.56 o 
   5  -2  11        0.75       -2.85      2.85 o 
   6  -2  11        5.65        4.55      2.26 o 
  -4  -1  11       14.68       15.12      2.67 o 
  -3  -1  11        0.01       -0.13      0.53 o 
  -2  -1  11        1.46        1.37      1.11 o 
  -1  -1  11        5.95        4.34      0.93 o 
   0  -1  11       84.71       84.65      1.34 o 
   1  -1  11       13.39       13.86      0.99 o 
   2  -1  11        0.96        1.02      1.32 o 
   3  -1  11       26.97       28.12      2.57 o 
   4  -1  11        3.44        1.00      1.56 o 
   5  -1  11        1.25        1.68      1.34 o 
   6  -1  11        3.20        1.80      2.01 o 
  -4   0  11       17.69       19.18      2.48 o 
  -3   0  11        0.89        1.61      1.31 o 
  -2   0  11        9.76        9.25      1.03 o 
  -1   0  11       18.28       17.77      1.02 o 
   0   0  11       34.70       40.28      1.08 o 
   1   0  11       13.64       12.72      0.87 o 
   2   0  11        0.52        0.70      1.05 o 
   3   0  11        0.03       -0.21      2.65 o 
   4   0  11        1.19        0.06      0.68 o 
   5   0  11        7.29        8.99      1.83 o 
   6   0  11        0.54        2.55      1.85 o 
  -4   1  11        9.88       12.01      1.65 o 
  -3   1  11        0.06       -1.08      1.08 o 
  -2   1  11       18.02       17.84      1.25 o 
  -1   1  11        6.15        5.02      0.99 o 
   0   1  11        2.28        1.33      1.18 o 
   1   1  11        9.10        8.98      0.96 o 
   2   1  11       27.59       25.75      1.20 o 
   3   1  11        0.04        0.90      1.33 o 
   4   1  11        0.31       -0.58      1.02 o 
   5   1  11       12.56       14.79      1.29 o 
   6   1  11        0.00        1.97      1.41 o 
  -4   2  11        3.62        3.63      1.70 o 
  -3   2  11        0.54       -0.73      0.98 o 
  -2   2  11       15.58       15.19      1.51 o 
  -1   2  11        0.02        0.46      0.82 o 
   0   2  11        0.63       -0.06      1.37 o 
   1   2  11        3.17        1.74      1.17 o 
   2   2  11        8.58       11.06      0.89 o 
   3   2  11        1.68        1.91      0.97 o 
   4   2  11        0.07       -0.74      0.74 o 
   5   2  11        7.55        6.91      1.71 o 
   6   2  11        0.63        2.04      1.79 o 
  -4   3  11        0.29        2.31      2.86 o 
  -3   3  11        0.17       -0.44      1.30 o 
  -2   3  11        6.46        5.60      1.39 o 
  -1   3  11        7.80        7.00      1.25 o 
   0   3  11        2.39        1.13      1.19 o 
   1   3  11        5.14        2.98      1.23 o 
   2   3  11        7.38       10.25      0.89 o 
   3   3  11        3.88        3.75      1.26 o 
   4   3  11        1.03        2.36      1.39 o 
   5   3  11        0.30        0.15      1.07 o 
   6   3  11        6.45        7.18      2.07 o 
  -3   4  11       11.02       12.22      1.66 o 
  -2   4  11        0.29       -0.01      0.24 o 
  -1   4  11       26.78       27.51      1.57 o 
   0   4  11        6.10        4.94      1.29 o 
   1   4  11        4.74        4.89      1.35 o 
   2   4  11        0.44        0.58      0.89 o 
   3   4  11        1.76        0.71      1.17 o 
   4   4  11        1.47        0.70      1.96 o 
   5   4  11        0.89        0.29      1.49 o 
   6   4  11        5.81       11.90      2.10 o 
  -3   5  11       29.08       29.40      1.71 o 
  -2   5  11        0.37        0.70      1.90 o 
  -1   5  11       15.15       16.06      1.36 o 
   0   5  11        1.25        1.75      1.32 o 
   1   5  11       17.07       15.95      1.10 o 
   2   5  11        0.01       -0.13      0.90 o 
   3   5  11        8.67       11.63      1.02 o 
   4   5  11        4.43        6.76      1.40 o 
   5   5  11        8.69        6.81      1.63 o 
   6   5  11        1.39        1.58      2.97 o 
  -3   6  11       12.60       13.88      4.38 o 
  -2   6  11       11.76       12.92      1.71 o 
  -1   6  11        6.90        6.29      1.51 o 
   0   6  11        7.92        7.98      1.62 o 
   1   6  11       20.64       19.67      1.20 o 
   2   6  11        0.92        0.71      1.00 o 
   3   6  11        8.90        7.08      1.51 o 
   4   6  11        4.31        4.97      1.60 o 
   5   6  11        4.76        4.58      1.84 o 
  -2   7  11       19.61       20.83      1.86 o 
  -1   7  11        2.16        0.84      1.81 o 
   0   7  11        5.36        3.88      1.87 o 
   1   7  11        9.20        8.19      2.05 o 
   2   7  11        0.02        0.02      0.73 o 
   3   7  11        8.26        9.56      1.39 o 
   4   7  11        0.23       -1.46      1.75 o 
  -1   8  11        0.00        0.72      8.07 o 
   0   8  11        0.78        1.81      2.20 o 
   1   8  11        0.21       -0.57      1.03 o 
   2   8  11        0.86       -0.44      1.04 o 
   3   8  11        3.40        4.47      1.82 o 
   1  -5  12        2.39        1.31      3.86 o 
   2  -5  12        0.79        0.40      2.81 o 
  -1  -4  12        4.99        4.16      3.26 o 
   0  -4  12        0.07       -0.41      0.93 o 
   1  -4  12        0.52        0.00      0.97 o 
   2  -4  12        4.91        5.87      1.82 o 
   3  -4  12        3.05        3.67      2.38 o 
   4  -4  12        1.67        3.10      2.55 o 
  -2  -3  12        4.25        5.71      1.72 o 
  -1  -3  12        5.60        6.13      1.60 o 
   0  -3  12        0.07       -0.91      1.24 o 
   1  -3  12        0.85        0.35      1.47 o 
   2  -3  12       12.79       13.01      1.66 o 
   3  -3  12        5.30        4.69      2.08 o 
   4  -3  12        0.01       -1.16      2.49 o 
   5  -3  12        0.03       -2.96      2.96 o 
  -2  -2  12        1.26        1.56      1.58 o 
  -1  -2  12        1.41        0.76      1.65 o 
   0  -2  12        0.03       -1.04      1.75 o 
   1  -2  12        0.87       -0.47      1.06 o 
   2  -2  12        1.29        0.74      1.35 o 
   3  -2  12        0.99        0.81      2.57 o 
   4  -2  12        0.86       -0.79      1.72 o 
   5  -2  12        4.49        3.09      3.40 o 
  -3  -1  12        0.01       -0.90      0.90 o 
  -2  -1  12        0.12       -1.20      1.20 o 
  -1  -1  12        2.10        0.41      1.01 o 
   0  -1  12        5.75        6.26      1.26 o 
   1  -1  12       23.88       28.58      1.65 o 
   2  -1  12        9.29        6.64      1.31 o 
   3  -1  12        1.30        3.71      1.67 o 
   4  -1  12        0.55        0.18      1.96 o 
   5  -1  12        6.14        6.07      2.04 o 
  -3   0  12        2.29        2.11      1.48 o 
  -2   0  12        6.49        5.43      1.22 o 
  -1   0  12        1.56        0.53      0.96 o 
   0   0  12       35.07       40.25      1.66 o 
   1   0  12       40.35       37.86      1.31 o 
   2   0  12       12.83       14.33      1.26 o 
   3   0  12        0.99        1.02      1.59 o 
   4   0  12        1.49        2.85      1.68 o 
   5   0  12        4.09        3.92      1.90 o 
   6   0  12        1.04        1.88      2.13 o 
  -3   1  12        4.51        5.97      1.70 o 
  -2   1  12       22.13       17.99      1.36 o 
  -1   1  12        0.00       -1.12      1.12 o 
   0   1  12       32.52       34.50      1.43 o 
   1   1  12        1.66        2.54      1.20 o 
   2   1  12       21.02       24.09      1.24 o 
   3   1  12        0.39        0.09      0.79 o 
   4   1  12        4.02        4.54      1.63 o 
   5   1  12        0.90        2.24      1.47 o 
   6   1  12        6.74        8.03      1.61 o 
  -3   2  12        8.41       10.28      1.72 o 
  -2   2  12       21.06       19.90      1.45 o 
  -1   2  12        1.73        2.27      1.43 o 
   0   2  12       12.41       12.18      1.36 o 
   1   2  12       14.44       16.74      1.14 o 
   2   2  12       19.65       22.36      1.21 o 
   3   2  12        0.67       -0.02      0.88 o 
   4   2  12        6.21        3.57      1.21 o 
   5   2  12        0.20        0.34      1.32 o 
   6   2  12        5.26        6.52      3.23 o 
  -3   3  12        6.71        5.84      1.85 o 
  -2   3  12        2.49        3.14      2.06 o 
  -1   3  12        5.95        4.68      1.54 o 
   0   3  12        0.25       -1.00      1.00 o 
   1   3  12       42.25       44.33      1.56 o 
   2   3  12        6.81        6.78      1.38 o 
   3   3  12        0.04       -0.52      1.91 o 
   4   3  12        1.53        0.94      1.62 o 
   5   3  12        2.09        1.01      1.81 o 
   6   3  12        0.67        1.23      3.05 o 
  -3   4  12        2.22        2.00      2.94 o 
  -2   4  12       14.00       15.33      1.61 o 
  -1   4  12       12.28       13.10      1.53 o 
   0   4  12        7.48        9.15      1.44 o 
   1   4  12       26.34       28.64      1.56 o 
   2   4  12        0.04       -0.66      0.98 o 
   3   4  12        1.29        0.83      1.27 o 
   4   4  12        0.74       -0.36      0.85 o 
   5   4  12        4.61        4.10      1.99 o 
  -2   5  12       33.08       33.75      1.84 o 
  -1   5  12        6.74        5.40      1.65 o 
   0   5  12        8.53        7.42      1.49 o 
   1   5  12        2.02        4.41      1.58 o 
   2   5  12        8.42        6.14      1.41 o 
   3   5  12        7.77       10.32      1.30 o 
   4   5  12        0.97       -1.12      1.60 o 
   5   5  12        2.38        2.13      2.19 o 
  -2   6  12       18.69       22.24      2.98 o 
  -1   6  12        0.07       -1.52      1.52 o 
   0   6  12       13.19       14.77      2.04 o 
   1   6  12        0.04        0.32      1.69 o 
   2   6  12       10.39       10.71      1.18 o 
   3   6  12       13.16       13.49      1.33 o 
   4   6  12        1.08       -0.22      1.03 o 
  -1   7  12        0.66       -0.90      1.58 o 
   0   7  12        7.27        8.15      3.28 o 
   1   7  12        0.00       -1.15      1.83 o 
   2   7  12        6.84        8.08      1.54 o 
   3   7  12        2.66        3.44      1.56 o 
   4   7  12        0.41        1.84      2.41 o 
   1   8  12        0.01       -1.02      2.63 o 
   2   8  12        1.54        1.57      1.69 o 
   0  -3  13        0.46        1.65      2.83 o 
   1  -3  13       11.83       11.98      2.25 o 
   2  -3  13        0.66        0.47      0.90 o 
   3  -3  13        3.29        4.34      2.39 o 
  -1  -2  13        0.04        0.23      0.85 o 
   0  -2  13        1.33        1.84      2.08 o 
   1  -2  13       11.56        8.93      2.04 o 
   2  -2  13        1.53        0.76      1.34 o 
   3  -2  13        1.12        0.58      1.59 o 
   4  -2  13        2.07       -0.56      0.97 o 
  -2  -1  13        3.13        1.04      1.43 o 
  -1  -1  13        3.30        3.31      1.29 o 
   0  -1  13        4.23        2.22      1.61 o 
   1  -1  13        0.13       -0.51      1.48 o 
   2  -1  13       19.42       21.48      1.94 o 
   3  -1  13        0.26        0.02      1.97 o 
   4  -1  13        7.52        8.77      2.18 o 
   5  -1  13        1.87        2.26      3.28 o 
  -2   0  13        0.41       -0.48      0.79 o 
  -1   0  13       20.62       23.68      1.54 o 
   0   0  13       16.36       15.27      1.37 o 
   1   0  13        4.10        5.18      1.47 o 
   2   0  13       29.79       32.15      1.75 o 
   3   0  13        0.00       -0.18      1.21 o 
   4   0  13        6.84        9.00      2.03 o 
   5   0  13        0.06       -0.42      0.80 o 
  -2   1  13        0.02       -0.39      1.18 o 
  -1   1  13       15.36       17.95      1.57 o 
   0   1  13       11.19       12.07      1.55 o 
   1   1  13       12.51       10.77      1.31 o 
   2   1  13       10.34       14.03      1.50 o 
   3   1  13        1.93        0.48      0.78 o 
   4   1  13        2.08        2.13      1.94 o 
   5   1  13        3.23        2.28      2.01 o 
  -2   2  13        1.78        2.25      1.86 o 
  -1   2  13        3.85        5.12      1.79 o 
   0   2  13        0.29       -0.83      1.02 o 
   1   2  13       24.40       24.25      1.38 o 
   2   2  13        0.72       -0.08      1.32 o 
   3   2  13        6.53        5.57      1.89 o 
   4   2  13        1.63        1.29      1.76 o 
   5   2  13        3.25        2.68      3.01 o 
  -2   3  13        1.72       -0.01      1.73 o 
  -1   3  13        0.11       -1.08      1.08 o 
   0   3  13        3.78        2.38      1.60 o 
   1   3  13       13.12       16.11      1.64 o 
   2   3  13        1.07        0.17      1.29 o 
   3   3  13        4.36        5.12      1.98 o 
   4   3  13        0.08        0.37      2.78 o 
   5   3  13        0.33       -0.49      1.80 o 
  -2   4  13        2.88        4.13      2.60 o 
  -1   4  13        1.97       -0.01      1.70 o 
   0   4  13       19.57       20.64      1.45 o 
   1   4  13        3.25        2.17      1.73 o 
   2   4  13        4.80        3.84      1.56 o 
   3   4  13        3.46        5.34      2.33 o 
   4   4  13        1.33       -1.01      4.25 o 
   5   4  13        0.40        0.91      2.93 o 
  -1   5  13        0.00       -0.87      0.87 o 
   0   5  13       10.57        8.71      1.68 o 
   1   5  13        0.21       -0.51      1.59 o 
   2   5  13        8.43       10.79      1.61 o 
   3   5  13        0.00       -1.45      1.53 o 
   4   5  13        0.84        0.01      2.34 o 
  -1   6  13        0.51       -1.64      2.74 o 
   0   6  13        3.36        2.74      3.02 o 
   1   6  13        6.48        5.26      1.95 o 
   2   6  13       12.87       15.28      1.80 o 
   3   6  13        0.16       -0.54      1.46 o 
   1   7  13        5.90        7.56      3.41 o 
   2   7  13        4.98        5.55      3.62 o 
   1  -2  14        0.29       -1.39      2.59 o 
   2  -2  14        2.99        1.75      3.60 o 
   0  -1  14        0.43       -0.36      1.26 o 
   1  -1  14        3.40        1.50      2.13 o 
   2  -1  14        3.78        5.18      3.43 o 
   3  -1  14        2.64        2.87      2.45 o 
  -1   0  14        0.88       -0.62      0.82 o 
   0   0  14        0.81        0.81      1.85 o 
   1   0  14       20.41       19.35      2.12 o 
   2   0  14        6.35        8.71      2.04 o 
   3   0  14        5.31        5.88      2.42 o 
   4   0  14        1.39        3.00      2.36 o 
  -1   1  14        0.09       -0.81      1.75 o 
   0   1  14        0.03        0.47      1.81 o 
   1   1  14       16.82       17.01      1.54 o 
   2   1  14        1.29        3.24      1.66 o 
   3   1  14        4.85        5.96      2.29 o 
   4   1  14        0.48        0.66      2.19 o 
  -1   2  14        0.38       -1.50      1.50 o 
   0   2  14        0.28       -0.51      0.67 o 
   1   2  14        7.65        9.04      1.58 o 
   2   2  14        2.47        2.21      1.73 o 
   3   2  14        6.04        8.11      2.22 o 
   4   2  14        1.30       -0.97      2.48 o 
  -1   3  14        1.59       -0.10      1.47 o 
   0   3  14        0.87       -1.23      1.23 o 
   1   3  14        0.45        0.03      0.35 o 
   2   3  14       10.15       12.36      1.76 o 
   3   3  14        0.66       -1.24      1.92 o 
   0   4  14        5.53        5.04      1.88 o 
   1   4  14        2.81        3.71      1.77 o 
   2   4  14       14.44       20.17      1.80 o 
   3   4  14        0.18       -1.75      2.22 o 
   4   4  14        0.98        1.15      3.80 o 
   0   5  14        7.48       10.37      3.19 o 
   1   5  14        5.75        5.27      2.15 o 
   2   5  14        1.98        4.40      2.22 o 
   3   5  14        0.55        1.76      3.45 o 
   1   2  15        0.55       -0.97      1.95 o 
   2   2  15        6.30        9.36      3.79 o 
                                                 
